# Supplementary material for: m-Xylylenediaminium di­aqua­bis­[di­hydrogen diphosphato(2−)]cobaltate(II) dihydrate
Source: Acta Crystallogr Sect E Struct Rep Online. 2013 Sep 18;69(Pt 10):m545–6. doi: 10.1107/S160053681302535X (PMC3790354; doi:10.1107/S160053681302535X)
Supplement: Supplementary file 1 [file e-69-0m545-sup1.cif]

##############################################################################
#                                                                            #
# This CIF contains the data in a paper accepted for publication in          #
# Acta Crystallographica Section E. It conforms to the requirements of       #
# Notes for Authors for Acta Crystallographica Section E, and has been       #
# peer reviewed under the auspices of the IUCr Commission on Journals.       #
#                                                                            #
# Full details of the Crystallographic Information File format               #
# are given in the paper "The Crystallographic Information File (CIF):       #
# a New Standard Archive File for Crystallography" by S. R. Hall, F. H.      #
# Allen and I. D. Brown [Acta Cryst. (1991), A47, 655-685].                  #
#                                                                            #
# The current version of the core CIF dictionary is obtainable from          #
# ftp://ftp.iucr.org/pub/cif_core.dic.                                       #
#                                                                            #
# Software is freely available for graphical display of the structure(s)     #
# in this CIF. For information consult the CIF software page                 #
# http://www.iucr.org/resources/cif/software.                                #
#                                                                            #
# This file may be used for bona fide research purposes within the           #
# scientific community so long as proper attribution is given to the journal # 
# article from which it was obtained.                                        #
#                                                                            #
##############################################################################
data_I
_database_code_depnum_ccdc_archive 'CCDC 960923'
_audit_creation_method     SHELXL-97
_journal_date_recd_electronic     2013-09-06
_journal_date_accepted     2013-09-12
_journal_name_full     'Acta Crystallographica, Section E'
_journal_year     2013
_journal_volume     69
_journal_issue     10
_journal_page_first     m545
_journal_page_last     m546
_journal_paper_category     QM
_journal_paper_doi     10.1107/S160053681302535X
_journal_coeditor_code     LH5650
_publ_contact_author_name     'Pr.  Mohamed Rzaigui '
_publ_contact_author_address
;
Laboratoire de Chimie des Mat\'eriaux
Facult\'e des Sciences de Bizerte
7021 Zarzouna Bizerte
Tunisie.
;
_publ_contact_author_email     'mohamedrzaigui@yahoo.fr'
_publ_contact_author_fax     '216 72 590 566'
_publ_contact_author_phone     '216 72 591 906'
_publ_section_title
;
<i>m</i>-Xylylenediaminium
diaquabis[dihydrogen diphosphato(2-)]cobaltate(II)
dihydrate
;
loop_
    _publ_author_name
    _publ_author_footnote
    _publ_author_address
    ' Adel Elboulali' .
;
Laboratoire de Chimie des Mat\'eriaux
Facult\'e des Sciences de Bizerte
7021 Zarzouna Bizerte
Tunisie
;
    'Samah Akriche ' .
;
Laboratoire de Chimie des Mat\'eriaux
Facult\'e des Sciences de Bizerte
7021 Zarzouna Bizerte
Tunisie
;
    'Mohamed Rzaigui  ' .
;
Laboratoire de Chimie des Mat\'eriaux
Facult\'e des Sciences de Bizerte
7021 Zarzouna Bizerte
Tunisie
;
_chemical_name_systematic
;
<i>m</i>-Xylylenediaminium
diaquabis[dihydrogen diphosphato(2-)]cobaltate(II)
dihydrate
;
_chemical_name_common     ?
_chemical_formula_moiety     'C8 H14 N2 , Co H8 O16 P4 , 2(H2 O)'
_chemical_formula_sum     'C8 H26 Co N2 O18 P4'
_chemical_formula_iupac     '(C8 H14 N2) [Co (H2 P2 O7)2 (H2 O)2] , 2H2 O'
_chemical_formula_weight     621.12
_chemical_melting_point     ?
_symmetry_cell_setting     monoclinic
_symmetry_space_group_name_H-M     'C 2/c '
_symmetry_space_group_name_Hall     '-C 2yc '
loop_
    _symmetry_equiv_pos_as_xyz
    'x, y, z'
    '-x, y, -z+1/2'
    'x+1/2, y+1/2, z'
    '-x+1/2, y+1/2, -z+1/2'
    '-x, -y, -z'
    'x, -y, z-1/2'
    '-x+1/2, -y+1/2, -z'
    'x+1/2, -y+1/2, z-1/2'
_cell_length_a     11.933(2)
_cell_length_b     9.132(4)
_cell_length_c     21.441(3)
_cell_angle_alpha     90.00
_cell_angle_beta     101.20(2)
_cell_angle_gamma     90.00
_cell_volume     2291.8(11)
_cell_formula_units_Z     4
_cell_measurement_reflns_used     25
_cell_measurement_theta_min     9
_cell_measurement_theta_max     11
_cell_measurement_temperature     293(2)
_exptl_crystal_description     Prism
_exptl_crystal_colour     Pink
_exptl_crystal_size_max     0.27
_exptl_crystal_size_mid     0.21
_exptl_crystal_size_min     0.15
_exptl_crystal_density_diffrn     1.800
_exptl_crystal_density_meas     ?
_exptl_crystal_density_method     'not measured'
_exptl_crystal_F_000     1276
_exptl_absorpt_coefficient_mu     0.580
_exptl_absorpt_correction_type     none
_diffrn_ambient_temperature     293
_diffrn_radiation_type     AgK\a
_diffrn_radiation_wavelength     0.56087
_diffrn_radiation_source     'fine-focus sealed tube'
_diffrn_radiation_monochromator     graphite
_diffrn_measurement_device_type     'Enraf Nonius CAD4'
_diffrn_measurement_device     '\k-geometry diffractometer'
_diffrn_measurement_method     'non-profiled \w scans'
_diffrn_reflns_number     7386
_diffrn_reflns_av_R_equivalents     0.0188
_diffrn_reflns_av_sigmaI/netI     0.0320
_diffrn_reflns_theta_min     2.23
_diffrn_reflns_theta_max     27.96
_diffrn_reflns_theta_full     27.96
_diffrn_measured_fraction_theta_max     1.000
_diffrn_measured_fraction_theta_full     1.000
_diffrn_reflns_limit_h_min     -19
_diffrn_reflns_limit_h_max     19
_diffrn_reflns_limit_k_min     -2
_diffrn_reflns_limit_k_max     15
_diffrn_reflns_limit_l_min     -2
_diffrn_reflns_limit_l_max     35
_diffrn_standards_number     2
_diffrn_standards_interval_time     120
_diffrn_standards_decay_%     2
loop_
    _diffrn_standard_refln_index_h
    _diffrn_standard_refln_index_k
    _diffrn_standard_refln_index_l
    2 4 8
    4 2 10
_refine_special_details
;
Refinement of <i>F</i>^2^ against ALL reflections. The weighted <i>R</i>-factor
<i>wR</i> and goodness of fit <i>S</i> are based on <i>F</i>^2^, conventional
<i>R</i>-factors <i>R</i> are based on <i>F</i>, with <i>F</i> set to zero for
negative <i>F</i>^2^. The threshold expression of <i>F</i>^2^ >
\s(<i>F</i>^2^) is used only for calculating <i>R</i>-factors(gt) <i>etc</i>.
and is not relevant to the choice of reflections for refinement.
<i>R</i>-factors based on <i>F</i>^2^ are statistically about twice as large
as those based on <i>F</i>, and <i>R</i>- factors based on ALL data will be
even larger.
;
_reflns_number_total     5609
_reflns_number_gt     4197
_reflns_threshold_expression     'I>2\s(I)'
_refine_ls_structure_factor_coef     Fsqd
_refine_ls_matrix_type     full
_refine_ls_R_factor_all     0.0604
_refine_ls_R_factor_gt     0.0354
_refine_ls_wR_factor_gt     0.0816
_refine_ls_wR_factor_ref     0.0897
_refine_ls_goodness_of_fit_ref     1.058
_refine_ls_restrained_S_all     1.058
_refine_ls_number_reflns     5609
_refine_ls_number_parameters     167
_refine_ls_number_restraints     6
_refine_ls_hydrogen_treatment     mixed
_refine_ls_weighting_scheme     calc
_refine_ls_weighting_details
         'calc w=1/[\s^2^(Fo^2^)+(0.0412P)^2^+1.1740P] where P=(Fo^2^+2Fc^2^)/3'
_atom_sites_solution_hydrogens     geom
_atom_sites_solution_primary     direct
_atom_sites_solution_secondary     difmap
_refine_ls_shift/su_max     0.001
_refine_ls_shift/su_mean     0.000
_refine_diff_density_max     0.874
_refine_diff_density_min     -0.412
_refine_ls_extinction_method     none
_refine_ls_extinction_coef     ?
loop_
    _atom_type_symbol
    _atom_type_description
    _atom_type_scat_dispersion_real
    _atom_type_scat_dispersion_imag
    _atom_type_scat_source
    'C' 'C' 0.0015 0.0009
                         'International Tables Vol C Tables 4.2.6.8 and 6.1.1.4'
    'H' 'H' 0.0000 0.0000
                         'International Tables Vol C Tables 4.2.6.8 and 6.1.1.4'
    'N' 'N' 0.0030 0.0019
                         'International Tables Vol C Tables 4.2.6.8 and 6.1.1.4'
    'O' 'O' 0.0056 0.0036
                         'International Tables Vol C Tables 4.2.6.8 and 6.1.1.4'
    'P' 'P' 0.0667 0.0580
                         'International Tables Vol C Tables 4.2.6.8 and 6.1.1.4'
    'Co' 'Co' 0.3050 0.6296
                         'International Tables Vol C Tables 4.2.6.8 and 6.1.1.4'
_computing_data_collection     'CAD-4 Express (Enraf--Nonius, 1994)'
_computing_cell_refinement     'CAD-4 Express (Enraf--Nonius, 1994)'
_computing_data_reduction     'XCAD4 (Harms & Wocadlo, 1996)'
_computing_structure_solution     'SHELXS86 (Sheldrick, 2008)'
_computing_structure_refinement     'SHELXL97 (Sheldrick, 2008)'
_computing_molecular_graphics
;
Ortep-3 for Windows (Farrugia, 2012) and DIAMOND (Brandenburg & Putz,
2005)
;
_computing_publication_material
                                   'WinGX publication routines (Farrugia, 2012)'
loop_
    _atom_site_type_symbol
    _atom_site_label
    _atom_site_fract_x
    _atom_site_fract_y
    _atom_site_fract_z
    _atom_site_U_iso_or_equiv
    _atom_site_adp_type
    _atom_site_calc_flag
    _atom_site_refinement_flags
    _atom_site_occupancy
    _atom_site_symmetry_multiplicity
    _atom_site_disorder_assembly
    _atom_site_disorder_group
    Co Co1 0.2500 0.2500 0.5000 0.01705(6) Uani d S 1 2 . .
    P P1 0.02843(3) 0.22128(4) 0.571350(18) 0.01809(7) Uani d . 1 1 . .
    P P2 -0.02421(3) 0.29251(4) 0.435477(17) 0.01764(7) Uani d . 1 1 . .
    O O1 0.14860(8) 0.19560(13) 0.56463(5) 0.0244(2) Uani d . 1 1 . .
    O O2 0.01855(10) 0.34054(12) 0.62180(6) 0.0295(2) Uani d . 1 1 . .
    H H2O2 0.0510 0.4153 0.6137 0.044 Uiso calc R 1 1 . .
    O O3 -0.03555(9) 0.08962(12) 0.58755(6) 0.0272(2) Uani d . 1 1 . .
    O O4 -0.04173(9) 0.29279(16) 0.50765(6) 0.0343(3) Uani d . 1 1 . .
    O O5 0.10009(8) 0.30371(12) 0.43469(5) 0.02264(19) Uani d . 1 1 . .
    O O6 -0.10026(8) 0.41352(11) 0.40494(5) 0.0240(2) Uani d . 1 1 . .
    O O7 -0.07639(9) 0.14643(13) 0.40722(7) 0.0373(3) Uani d . 1 1 . .
    H H7 -0.0275 0.0822 0.4135 0.056 Uiso calc R 1 1 . .
    O O1W 0.25749(9) 0.47229(13) 0.52445(7) 0.0317(3) Uani d D 1 1 . .
    H H1W1 0.2077(14) 0.501(3) 0.5446(10) 0.050 Uiso d D 1 1 . .
    H H2W1 0.3230(10) 0.503(3) 0.5427(10) 0.050 Uiso d D 1 1 . .
    O O2W 0.31653(13) 0.3286(2) 0.17868(8) 0.0503(4) Uani d D 1 1 . .
    H H1W2 0.3666(14) 0.365(3) 0.1596(10) 0.050 Uiso d D 1 1 . .
    H H2W2 0.2488(10) 0.355(3) 0.1618(10) 0.050 Uiso d D 1 1 . .
    N N1 0.20006(11) 0.51928(16) 0.36481(7) 0.0286(3) Uani d . 1 1 . .
    H H1A 0.1506 0.5933 0.3594 0.043 Uiso calc R 1 1 . .
    H H1B 0.2686 0.5518 0.3836 0.043 Uiso calc R 1 1 . .
    H H1C 0.1768 0.4511 0.3891 0.043 Uiso calc R 1 1 . .
    C C1 0.09999(15) 0.3728(2) 0.27477(8) 0.0336(3) Uani d . 1 1 . .
    C C2 0.0986(2) 0.2211(3) 0.27536(10) 0.0499(5) Uani d . 1 1 . .
    H H2 0.1644 0.1696 0.2929 0.060 Uiso calc R 1 1 . .
    C C3 0.0000 0.1464(4) 0.2500 0.0578(9) Uani d S 1 2 . .
    H H3 0.0000 0.0446 0.2500 0.069 Uiso calc SR 1 2 . .
    C C4 0.0000 0.4479(3) 0.2500 0.0305(4) Uani d S 1 2 . .
    H H4 0.0000 0.5497 0.2500 0.037 Uiso calc SR 1 2 . .
    C C5 0.20697(16) 0.4554(3) 0.30225(10) 0.0477(5) Uani d . 1 1 . .
    H H5A 0.2719 0.3896 0.3070 0.057 Uiso calc R 1 1 . .
    H H5B 0.2186 0.5330 0.2733 0.057 Uiso calc R 1 1 . .
loop_
    _atom_site_aniso_label
    _atom_site_aniso_U_11
    _atom_site_aniso_U_22
    _atom_site_aniso_U_33
    _atom_site_aniso_U_12
    _atom_site_aniso_U_13
    _atom_site_aniso_U_23
    Co1 0.01044(9) 0.01735(11) 0.02374(12) 0.00015(8) 0.00423(8) -0.00035(9)
    P1 0.01487(12) 0.01621(14) 0.02461(16) 0.00092(10) 0.00736(11) 0.00057(11)
    P2 0.01156(12) 0.01553(14) 0.02536(16) 0.00003(10) 0.00241(11) 0.00060(12)
    O1 0.0148(4) 0.0313(5) 0.0283(5) 0.0045(4) 0.0073(4) 0.0064(4)
    O2 0.0363(6) 0.0195(5) 0.0374(6) -0.0048(4) 0.0187(5) -0.0060(4)
    O3 0.0217(4) 0.0178(4) 0.0446(6) -0.0032(4) 0.0129(4) -0.0008(4)
    O4 0.0202(4) 0.0539(8) 0.0304(6) 0.0138(5) 0.0085(4) 0.0100(5)
    O5 0.0124(3) 0.0297(5) 0.0256(5) -0.0013(3) 0.0032(3) 0.0023(4)
    O6 0.0182(4) 0.0184(4) 0.0339(5) 0.0032(3) 0.0014(4) 0.0034(4)
    O7 0.0193(5) 0.0182(5) 0.0697(9) -0.0006(4) -0.0025(5) -0.0103(5)
    O1W 0.0178(4) 0.0256(5) 0.0525(7) -0.0017(4) 0.0090(5) -0.0130(5)
    O2W 0.0372(7) 0.0640(11) 0.0506(9) -0.0005(7) 0.0106(7) 0.0063(8)
    N1 0.0203(5) 0.0316(7) 0.0327(7) -0.0009(5) 0.0021(5) 0.0041(5)
    C1 0.0308(7) 0.0460(10) 0.0233(7) 0.0031(7) 0.0037(6) -0.0020(7)
    C2 0.0589(13) 0.0493(12) 0.0396(10) 0.0199(10) 0.0051(9) 0.0030(9)
    C3 0.086(3) 0.0330(14) 0.0521(19) 0.000 0.0083(18) 0.000
    C4 0.0304(10) 0.0333(12) 0.0271(10) 0.000 0.0041(8) 0.000
    C5 0.0262(8) 0.0832(17) 0.0347(9) -0.0055(9) 0.0088(7) -0.0058(10)
_geom_special_details
;
All e.s.d.'s (except the e.s.d. in the dihedral angle between two l.s. planes)
are estimated using the full covariance matrix. The cell e.s.d.'s are taken
into account individually in the estimation of e.s.d.'s in distances, angles
and torsion angles; correlations between e.s.d.'s in cell parameters are only
used when they are defined by crystal symmetry. An approximate (isotropic)
treatment of cell e.s.d.'s is used for estimating e.s.d.'s involving l.s.
planes.
;
loop_
    _geom_bond_atom_site_label_1
    _geom_bond_atom_site_label_2
    _geom_bond_site_symmetry_2
    _geom_bond_distance
    _geom_bond_publ_flag
    Co1 O1 7_556 2.0695(11) ?
    Co1 O1 . 2.0695(11) ?
    Co1 O1W 7_556 2.0940(15) ?
    Co1 O1W . 2.0940(14) ?
    Co1 O5 . 2.1044(11) ?
    Co1 O5 7_556 2.1044(11) ?
    P1 O1 . 1.4873(10) ?
    P1 O3 . 1.5007(12) ?
    P1 O2 . 1.5554(12) ?
    P1 O4 . 1.5965(12) ?
    P2 O5 . 1.4901(10) ?
    P2 O6 . 1.4975(11) ?
    P2 O7 . 1.5452(13) ?
    P2 O4 . 1.6012(13) ?
    O2 H2O2 . 0.8200 ?
    O7 H7 . 0.8200 ?
    O1W H1W1 . 0.843(9) ?
    O1W H2W1 . 0.849(9) ?
    O2W H1W2 . 0.853(9) ?
    O2W H2W2 . 0.855(9) ?
    N1 C5 . 1.480(3) ?
    N1 H1A . 0.8900 ?
    N1 H1B . 0.8900 ?
    N1 H1C . 0.8900 ?
    C1 C2 . 1.385(3) ?
    C1 C4 . 1.389(2) ?
    C1 C5 . 1.501(3) ?
    C2 C3 . 1.377(3) ?
    C2 H2 . 0.9300 ?
    C3 C2 2 1.377(3) ?
    C3 H3 . 0.9300 ?
    C4 C1 2 1.389(2) ?
    C4 H4 . 0.9300 ?
    C5 H5A . 0.9700 ?
    C5 H5B . 0.9700 ?
loop_
    _geom_angle_atom_site_label_1
    _geom_angle_atom_site_label_2
    _geom_angle_atom_site_label_3
    _geom_angle_site_symmetry_1
    _geom_angle_site_symmetry_3
    _geom_angle
    _geom_angle_publ_flag
    O1 Co1 O1 7_556 . 180.0 ?
    O1 Co1 O1W 7_556 7_556 93.85(5) ?
    O1 Co1 O1W . 7_556 86.15(5) ?
    O1 Co1 O1W 7_556 . 86.15(5) ?
    O1 Co1 O1W . . 93.85(5) ?
    O1W Co1 O1W 7_556 . 180.00(8) ?
    O1 Co1 O5 7_556 . 91.75(4) ?
    O1 Co1 O5 . . 88.25(4) ?
    O1W Co1 O5 7_556 . 94.01(5) ?
    O1W Co1 O5 . . 85.99(5) ?
    O1 Co1 O5 7_556 7_556 88.25(4) ?
    O1 Co1 O5 . 7_556 91.75(4) ?
    O1W Co1 O5 7_556 7_556 85.99(5) ?
    O1W Co1 O5 . 7_556 94.01(5) ?
    O5 Co1 O5 . 7_556 180.00(5) ?
    O1 P1 O3 . . 116.07(7) ?
    O1 P1 O2 . . 112.49(7) ?
    O3 P1 O2 . . 106.82(7) ?
    O1 P1 O4 . . 109.69(6) ?
    O3 P1 O4 . . 108.66(7) ?
    O2 P1 O4 . . 102.15(7) ?
    O5 P2 O6 . . 117.67(6) ?
    O5 P2 O7 . . 112.39(7) ?
    O6 P2 O7 . . 107.56(7) ?
    O5 P2 O4 . . 109.15(7) ?
    O6 P2 O4 . . 103.86(7) ?
    O7 P2 O4 . . 105.19(8) ?
    P1 O1 Co1 . . 136.65(7) ?
    P1 O2 H2O2 . . 109.5 ?
    P1 O4 P2 . . 132.91(7) ?
    P2 O5 Co1 . . 134.09(7) ?
    P2 O7 H7 . . 109.5 ?
    Co1 O1W H1W1 . . 115.7(17) ?
    Co1 O1W H2W1 . . 114.9(17) ?
    H1W1 O1W H2W1 . . 109.9(18) ?
    H1W2 O2W H2W2 . . 112.3(18) ?
    C5 N1 H1A . . 109.5 ?
    C5 N1 H1B . . 109.5 ?
    H1A N1 H1B . . 109.5 ?
    C5 N1 H1C . . 109.5 ?
    H1A N1 H1C . . 109.5 ?
    H1B N1 H1C . . 109.5 ?
    C2 C1 C4 . . 119.07(19) ?
    C2 C1 C5 . . 120.64(19) ?
    C4 C1 C5 . . 120.3(2) ?
    C3 C2 C1 . . 120.2(2) ?
    C3 C2 H2 . . 119.9 ?
    C1 C2 H2 . . 119.9 ?
    C2 C3 C2 2 . 120.6(3) ?
    C2 C3 H3 2 . 119.7 ?
    C2 C3 H3 . . 119.7 ?
    C1 C4 C1 2 . 120.8(2) ?
    C1 C4 H4 2 . 119.6 ?
    C1 C4 H4 . . 119.6 ?
    N1 C5 C1 . . 111.18(15) ?
    N1 C5 H5A . . 109.4 ?
    C1 C5 H5A . . 109.4 ?
    N1 C5 H5B . . 109.4 ?
    C1 C5 H5B . . 109.4 ?
    H5A C5 H5B . . 108.0 ?
loop_
    _geom_torsion_atom_site_label_1
    _geom_torsion_atom_site_label_2
    _geom_torsion_atom_site_label_3
    _geom_torsion_atom_site_label_4
    _geom_torsion_site_symmetry_1
    _geom_torsion_site_symmetry_2
    _geom_torsion_site_symmetry_3
    _geom_torsion_site_symmetry_4
    _geom_torsion
    _geom_torsion_publ_flag
    O3 P1 O1 Co1 . . . . 132.63(10) ?
    O2 P1 O1 Co1 . . . . -103.92(11) ?
    O4 P1 O1 Co1 . . . . 9.04(13) ?
    O1 Co1 O1 P1 7_556 . . . 112.8(17) ?
    O1W Co1 O1 P1 7_556 . . . -109.69(11) ?
    O1W Co1 O1 P1 . . . . 70.31(11) ?
    O5 Co1 O1 P1 . . . . -15.56(11) ?
    O5 Co1 O1 P1 7_556 . . . 164.44(11) ?
    O1 P1 O4 P2 . . . . 23.46(15) ?
    O3 P1 O4 P2 . . . . -104.38(13) ?
    O2 P1 O4 P2 . . . . 142.97(12) ?
    O5 P2 O4 P1 . . . . -38.26(15) ?
    O6 P2 O4 P1 . . . . -164.55(12) ?
    O7 P2 O4 P1 . . . . 82.55(13) ?
    O6 P2 O5 Co1 . . . . 142.47(8) ?
    O7 P2 O5 Co1 . . . . -91.76(11) ?
    O4 P2 O5 Co1 . . . . 24.54(12) ?
    O1 Co1 O5 P2 7_556 . . . 175.43(10) ?
    O1 Co1 O5 P2 . . . . -4.57(10) ?
    O1W Co1 O5 P2 7_556 . . . 81.45(10) ?
    O1W Co1 O5 P2 . . . . -98.55(10) ?
    O5 Co1 O5 P2 7_556 . . .  -4E1(10)
                                      ?
    C4 C1 C2 C3 . . . . 1.9(3) ?
    C5 C1 C2 C3 . . . . -179.98(16) ?
    C1 C2 C3 C2 . . . 2 -0.95(14) ?
    C2 C1 C4 C1 . . . 2 -0.93(14) ?
    C5 C1 C4 C1 . . . 2 -179.09(18) ?
    C2 C1 C5 N1 . . . . -104.4(2) ?
    C4 C1 C5 N1 . . . . 73.8(2) ?
loop_
    _geom_hbond_atom_site_label_D
    _geom_hbond_atom_site_label_H
    _geom_hbond_atom_site_label_A
    _geom_hbond_site_symmetry_A
    _geom_hbond_distance_DH
    _geom_hbond_distance_HA
    _geom_hbond_distance_DA
    _geom_hbond_angle_DHA
    O2 H2O2 O6 5_566 0.82 1.74 2.5574(18) 171.5
    O7 H7 O3 5_556 0.82 1.74 2.5268(18) 159.6
    O1W H1W1 O6 5_566 0.843(9) 1.988(10) 2.8289(17) 174(2)
    O1W H2W1 O3 3 0.849(9) 1.944(10) 2.7891(17) 174(2)
    O2W H1W2 O3 8 0.853(9) 2.151(12) 2.972(2) 162(2)
    O2W H2W2 O6 2 0.855(9) 2.118(12) 2.946(2) 163(2)
    N1 H1A O2 5_566 0.89 2.22 2.9694(18) 141.9
    N1 H1A O2W 4 0.89 2.36 2.969(3) 125.9
    N1 H1B O7 3 0.89 2.01 2.8893(18) 167.3
    N1 H1C O5 . 0.89 1.99 2.8701(19) 170.8
