# Supplementary material for: m-Xylylenediaminium di­aqua­bis­[di­hydrogen diphosphato(2−)]cobaltate(II) dihydrate
Source: Acta Crystallogr Sect E Struct Rep Online. 2013 Sep 18;69(Pt 10):m545–6. doi: 10.1107/S160053681302535X (PMC3790354; doi:10.1107/S160053681302535X)
Supplement: Supplementary file 2 [file e-69-0m545-Isup2.hkl]

#
# h,k,l, Fc-squared, Fo-squared, sigma(Fo-squared) and status flag
#
data_I
_shelx_title ' cad4 in C 2/c'
_shelx_refln_list_code          4
_shelx_F_calc_maximum      493.51
_exptl_crystal_F_000      1276.00
_reflns_d_resolution_high  0.5981
 
loop_
 _symmetry_equiv_pos_as_xyz
 'x, y, z'
 '-x, y, -z+1/2'
 'x+1/2, y+1/2, z'
 '-x+1/2, y+1/2, -z+1/2'
 '-x, -y, -z'
 'x, -y, z-1/2'
 '-x+1/2, -y+1/2, -z'
 'x+1/2, -y+1/2, z-1/2'
 
_cell_length_a    11.9327
_cell_length_b     9.1317
_cell_length_c    21.4411
_cell_angle_alpha  90.000
_cell_angle_beta  101.201
_cell_angle_gamma  90.000
 
_shelx_F_squared_multiplier     1.000
 
loop_
 _refln_index_h
 _refln_index_k
 _refln_index_l
 _refln_F_squared_calc
 _refln_F_squared_meas
 _refln_F_squared_sigma
 _refln_observed_status
   2   0   0    32800.14    36939.01    918.59 o
   4   0   0    61709.14    63996.81    412.75 o
   6   0   0     1152.07     1545.73     20.14 o
   8   0   0     8001.01     7883.93     84.74 o
  10   0   0      469.91      504.86     20.11 o
  12   0   0      206.10      205.43     36.83 o
  14   0   0     9746.59     9501.74     81.41 o
  16   0   0     1522.88     1558.84    113.05 o
  18   0   0     5139.40     5025.77     74.07 o
   1   1   0     3490.06     3510.43     14.94 o
   3   1   0      866.99      934.60     18.69 o
   5   1   0       39.34       24.15      6.26 o
   7   1   0      129.65      158.65      8.71 o
   9   1   0     3058.65     2996.55     42.55 o
  11   1   0     1092.28     1119.76     19.63 o
  13   1   0      409.12      427.57     16.81 o
  15   1   0       18.42       22.51     19.22 o
  17   1   0      112.86      111.67     30.07 o
  19   1   0      266.37      292.12     23.29 o
   0   2   0    83883.81    75196.68   1117.40 o
   2   2   0    41380.85    41571.83    445.62 o
   4   2   0     5731.61     5185.12     29.51 o
   6   2   0      176.93      175.82      7.71 o
   8   2   0     5239.34     5374.69     36.76 o
  10   2   0     4581.97     4653.72     33.17 o
  12   2   0      237.11      234.40     13.43 o
  14   2   0     5084.10     5250.29     43.97 o
  16   2   0      723.23      772.62     23.83 o
  18   2   0     2302.03     2377.92     38.34 o
   1   3   0       48.25       48.31      9.32 o
   3   3   0    19124.34    19914.33    188.21 o
   5   3   0     1086.65     1204.74     27.06 o
   7   3   0      932.09      942.44     20.20 o
   9   3   0     1624.93     1662.89     29.36 o
  11   3   0       27.56       50.82     16.82 o
  13   3   0      134.18      107.08     21.04 o
  15   3   0     1264.69     1287.91     39.12 o
  17   3   0       30.17      -20.34     54.22 o
  19   3   0        7.83      -35.27     42.26 o
   0   4   0    16938.59    17113.59    115.00 o
   2   4   0    10937.04    11406.14    174.23 o
   4   4   0    23874.07    23835.36    310.62 o
   6   4   0      509.29      559.48     17.19 o
   8   4   0     4411.50     4437.67     45.18 o
  10   4   0     3798.06     3790.51     46.15 o
  12   4   0       26.16       71.11     23.65 o
  14   4   0     2639.10     2677.94     48.18 o
  16   4   0       49.27       15.53     36.64 o
  18   4   0     1593.28     1485.01     49.00 o
   1   5   0     1676.62     1585.84     22.15 o
   3   5   0     7948.58     7939.17    147.88 o
   5   5   0     2664.64     2878.73     88.11 o
   7   5   0      118.28      131.66     26.75 o
   9   5   0        5.26       34.61     19.74 o
  11   5   0       26.72        6.46     27.62 o
  13   5   0      593.74      607.61     57.54 o
  15   5   0        2.56       -2.64     33.66 o
  17   5   0       89.94       44.86     35.09 o
   0   6   0      972.31      900.22     27.15 o
   2   6   0       27.98       33.31     22.76 o
   4   6   0     2603.28     2600.84     42.46 o
   6   6   0     3054.53     3116.44     38.84 o
   8   6   0     2410.05     2411.66     38.96 o
  10   6   0     1746.53     1869.92     38.82 o
  12   6   0       52.43       40.61     51.95 o
  14   6   0     2027.18     1948.76     60.34 o
  16   6   0       20.10       27.15     30.61 o
   1   7   0      231.55      241.67     15.17 o
   3   7   0       13.98       62.22     14.25 o
   5   7   0      753.31      716.50     23.02 o
   7   7   0      330.52      231.20     19.01 o
   9   7   0      120.89      135.37     20.03 o
  11   7   0      341.72      340.15     25.00 o
  13   7   0       88.82      115.32     24.58 o
  15   7   0        0.11       12.63     35.08 o
  17   7   0       40.71      102.38     28.02 o
   0   8   0       14.67       35.23     21.74 o
   2   8   0     5064.28     5174.21     50.29 o
   4   8   0     1005.23      968.30     27.89 o
   6   8   0     3820.02     3768.20     47.33 o
   8   8   0      339.40      411.27     24.66 o
  10   8   0      796.32      813.48     31.12 o
  12   8   0      646.16      743.48     34.83 o
  14   8   0      144.76      139.58     29.83 o
  16   8   0     1153.64     1179.59     46.78 o
   1   9   0      319.35      305.68     27.82 o
   3   9   0      820.00      836.34     27.14 o
   5   9   0      258.19      272.22     24.12 o
   7   9   0      171.70      178.59     21.73 o
   9   9   0        0.01      -28.34     38.78 o
  11   9   0       72.81       36.79     27.59 o
  13   9   0       19.48       36.59     41.14 o
  15   9   0       69.93       16.05     40.77 o
   0  10   0      331.26      438.71     32.21 o
   2  10   0     3953.30     4003.65     52.07 o
   4  10   0      374.55      341.94     42.55 o
   6  10   0     1879.94     1923.35     42.85 o
   8  10   0      195.87      224.38     26.61 o
  10  10   0      287.59      326.18     29.01 o
  12  10   0     1324.90     1408.79     44.01 o
  14  10   0       69.53       51.17     32.79 o
   1  11   0      590.59      643.79     28.97 o
   3  11   0      115.79      112.18     22.84 o
   5  11   0       67.85       83.88     23.22 o
   7  11   0       60.78      107.02     28.40 o
   9  11   0       76.00       25.89     62.51 o
  11  11   0       30.65       52.82     28.17 o
  13  11   0       19.56       64.69     33.05 o
   0  12   0      132.89      170.28     32.83 o
   2  12   0     2115.19     2129.45     46.87 o
   4  12   0       18.45        0.10     32.20 o
   6  12   0     1165.59     1145.76     39.02 o
   8  12   0       53.62       46.16     30.38 o
  10  12   0      126.47       22.24     40.84 o
  12  12   0      315.37      361.69     33.57 o
   1  13   0      639.00      685.34     34.73 o
   3  13   0      462.86      475.52     33.60 o
   5  13   0       55.72       96.19     54.22 o
   7  13   0        0.82      -34.36     74.09 o
   9  13   0        0.96       -7.19     42.89 o
   0  14   0      374.46      360.00     45.79 o
   2  14   0     2690.91     2653.66     60.23 o
   4  14   0       10.43       19.96     31.87 o
   6  14   0      620.02      568.20     38.59 o
   1  15   0      246.09      270.02     35.66 o
   3  15   0      218.27      326.78     67.53 o
 -19   1   1      540.01      543.42     25.55 o
 -17   1   1      206.88      195.78     22.58 o
 -15   1   1      721.56      693.34     37.40 o
 -13   1   1     2124.16     2099.16     42.38 o
 -11   1   1      566.86      594.71     18.46 o
  -9   1   1    12071.60    11665.97     65.47 o
  -7   1   1    20945.47    23108.45    131.40 o
  -5   1   1    10132.20    13101.47     50.14 o
  -3   1   1    12743.99    14060.71    105.74 o
  -1   1   1    27846.54    29152.75    347.99 o
   1   1   1     5242.02     5709.40     20.17 o
   3   1   1    14309.40    15368.98     43.99 o
   5   1   1    12359.53    13272.30    112.42 o
   7   1   1     5512.71     5656.28     28.80 o
   9   1   1      735.19      869.81     18.40 o
  11   1   1     5351.66     5172.34     45.08 o
  13   1   1      647.78      708.38     32.75 o
  15   1   1      480.65      471.07     19.20 o
  17   1   1      130.03      122.55     18.54 o
  19   1   1     1019.78     1018.31     30.70 o
 -18   2   1        0.60      -27.03     27.03 o
 -16   2   1      460.12      476.96     21.37 o
 -14   2   1     1500.68     1445.71     26.93 o
 -12   2   1      673.04      676.51     17.52 o
 -10   2   1      947.45      910.79     17.07 o
  -8   2   1     1657.10     1542.15     32.80 o
  -6   2   1       93.00      115.43      7.60 o
  -4   2   1      213.93      226.77      6.83 o
  -2   2   1      557.86      525.71      7.27 o
   0   2   1    11960.16    12614.65    113.62 o
   2   2   1      994.61      955.78      9.31 o
   4   2   1     2682.31     3529.80     18.93 o
   6   2   1       41.79       12.61      7.19 o
   8   2   1     2193.42     2107.11     21.84 o
  10   2   1     3408.58     3420.21     29.60 o
  12   2   1        8.45        9.90     13.06 o
  14   2   1       41.79      -13.19     24.21 o
  16   2   1      128.71       78.84     28.56 o
  18   2   1       23.36       -6.11     28.97 o
 -19   3   1     1110.87     1133.74     44.83 o
 -17   3   1      102.79      131.49     25.82 o
 -15   3   1      431.28      455.51     29.05 o
 -13   3   1     1373.01     1352.97     33.91 o
 -11   3   1      984.18      937.48     32.08 o
  -9   3   1     1127.21     1127.34     24.84 o
  -7   3   1     3657.05     3821.31    107.01 o
  -5   3   1     4012.39     4434.86     73.03 o
  -3   3   1     1014.10     1517.91     18.04 o
  -1   3   1    12283.77    13022.67     62.34 o
   1   3   1    23483.12    25193.92    826.48 o
   3   3   1       22.33       61.91     17.17 o
   5   3   1     2964.25     2698.04     26.95 o
   7   3   1     4550.47     4596.73     51.24 o
   9   3   1     2428.00     2261.86     33.29 o
  11   3   1      400.33      452.91     21.49 o
  13   3   1     2107.54     2109.02     40.90 o
  15   3   1      505.27      546.60     71.30 o
  17   3   1       41.53       36.34     30.44 o
  19   3   1      629.10      575.91     37.15 o
 -18   4   1      103.26        9.46     37.32 o
 -16   4   1      850.16      898.47     44.63 o
 -14   4   1     1163.23     1264.74     40.15 o
 -12   4   1      873.17      891.07     28.55 o
 -10   4   1     7997.45     7781.47     67.44 o
  -8   4   1    19925.49    19939.19    183.37 o
  -6   4   1     3571.21     3453.67    106.13 o
  -4   4   1     1957.56     2003.84     24.88 o
  -2   4   1     1671.67     1629.34     56.08 o
   0   4   1      166.91       71.71      9.16 o
   2   4   1      831.21     1195.07     17.78 o
   4   4   1     2404.37     1953.11     24.53 o
   6   4   1    14912.71    14387.90     96.03 o
   8   4   1    17895.74    18187.89    288.34 o
  10   4   1     3708.25     3650.29     66.20 o
  12   4   1      235.52      255.42     21.33 o
  14   4   1       16.79      -16.86     35.08 o
  16   4   1      150.90      198.20     39.62 o
  18   4   1      157.83      208.59     31.09 o
 -17   5   1     1069.36     1063.77     41.41 o
 -15   5   1      433.33      456.39     42.42 o
 -13   5   1     1407.98     1414.07     36.52 o
 -11   5   1     1888.73     1982.57     37.33 o
  -9   5   1     3597.62     3706.03     43.83 o
  -7   5   1     1671.87     1762.52     43.08 o
  -5   5   1    12069.46    12609.93    138.03 o
  -3   5   1     9002.06     8646.02     60.46 o
  -1   5   1     8646.84     8822.48     58.07 o
   1   5   1     8620.63     8594.06     89.27 o
   3   5   1     3756.38     3883.71     95.70 o
   5   5   1     3378.19     3489.48     83.77 o
   7   5   1     4535.86     4627.00     54.53 o
   9   5   1     1181.70     1188.55     29.11 o
  11   5   1     2815.85     2853.90     43.45 o
  13   5   1     1042.78      929.91     34.01 o
  15   5   1      763.98      808.59     56.61 o
  17   5   1      401.79      418.43     68.28 o
 -18   6   1      304.04      309.03     33.74 o
 -16   6   1     1172.41     1159.33     42.56 o
 -14   6   1     1283.36     1283.31     57.01 o
 -12   6   1     1178.31     1170.54     50.36 o
 -10   6   1     5063.08     5043.52     55.75 o
  -8   6   1     7236.08     6756.56    216.34 o
  -6   6   1     3233.70     3225.27    119.13 o
  -4   6   1      553.18      481.03     17.37 o
  -2   6   1       20.77       52.89     42.64 o
   0   6   1     2668.79     2655.91     49.25 o
   2   6   1    12661.17    11854.25    142.60 o
   4   6   1    10643.13     9973.91     73.66 o
   6   6   1    18511.31    17637.79    125.65 o
   8   6   1    10280.55    10208.37    190.03 o
  10   6   1     3897.38     3867.22     50.42 o
  12   6   1      679.78      682.85     30.13 o
  14   6   1      985.62     1087.15     37.55 o
  16   6   1       62.70       99.90     94.19 o
 -17   7   1      749.29      808.54     40.21 o
 -15   7   1      115.68      113.43     26.83 o
 -13   7   1      514.00      551.47     50.31 o
 -11   7   1        4.61        7.53     26.23 o
  -9   7   1     1208.86     1177.92     40.64 o
  -7   7   1        3.15       18.15     21.15 o
  -5   7   1     1662.20     1688.93     30.61 o
  -3   7   1     6906.47     6712.96     52.39 o
  -1   7   1      452.75      456.66     17.79 o
   1   7   1      644.32      654.69     19.72 o
   3   7   1      490.37      444.58     23.07 o
   5   7   1     3140.41     3101.57     40.29 o
   7   7   1        2.81      -18.74     22.93 o
   9   7   1      923.22     1008.40     29.61 o
  11   7   1      342.06      353.46     24.59 o
  13   7   1      616.65      645.77     32.02 o
  15   7   1      314.79      323.73     54.75 o
  17   7   1      464.92      387.61     39.09 o
 -16   8   1     1091.27     1028.38     45.38 o
 -14   8   1     1782.57     1793.84     47.97 o
 -12   8   1     2256.97     2249.84     47.75 o
 -10   8   1     1598.60     1607.10    131.68 o
  -8   8   1     2163.04     2132.25     89.09 o
  -6   8   1     1051.65      956.08     40.06 o
  -4   8   1      569.95      534.26     22.90 o
  -2   8   1       75.90       95.07     18.98 o
   0   8   1     4866.73     4753.74     47.30 o
   2   8   1     9683.46     9446.65    252.90 o
   4   8   1     9155.75     8667.38    128.00 o
   6   8   1     3638.85     3434.06     45.14 o
   8   8   1     4083.03     3978.15     51.67 o
  10   8   1     1372.12     1362.29     36.05 o
  12   8   1      936.23      948.66     36.44 o
  14   8   1      238.84      240.43     28.33 o
  16   8   1        5.65       -4.11     45.56 o
 -15   9   1      243.37      291.13     31.90 o
 -13   9   1     2469.59     2521.53    128.05 o
 -11   9   1       30.74        7.23     29.86 o
  -9   9   1     3010.27     3042.74     72.41 o
  -7   9   1       84.49       99.70     19.39 o
  -5   9   1     4815.48     4776.95     55.24 o
  -3   9   1     1347.63     1369.81     81.90 o
  -1   9   1     1434.67     1341.78     30.07 o
   1   9   1     1776.46     1811.31     33.78 o
   3   9   1      886.39      805.91     26.02 o
   5   9   1     5920.81     5894.90     59.91 o
   7   9   1       58.38       52.94     18.96 o
   9   9   1     5469.42     5613.45     65.77 o
  11   9   1       63.96       88.04     22.90 o
  13   9   1     1240.62     1194.47     69.61 o
  15   9   1      517.23      466.75     36.95 o
 -14  10   1      342.27      398.91     32.74 o
 -12  10   1      779.26      797.37     38.40 o
 -10  10   1     1865.07     1816.93    108.04 o
  -8  10   1     1115.32     1056.27     34.61 o
  -6  10   1     1590.24     1525.75     39.18 o
  -4  10   1       43.70       21.29     27.02 o
  -2  10   1       70.23       88.24     22.74 o
   0  10   1       28.32       54.87     17.31 o
   2  10   1     1520.52     1453.25     36.01 o
   4  10   1     1707.13     1602.37     36.08 o
   6  10   1     3900.59     3746.51     54.65 o
   8  10   1     2159.08     2025.75     43.84 o
  10  10   1      899.66      914.86     35.38 o
  12  10   1      311.21      301.81     32.88 o
  14  10   1       59.64       30.58     41.48 o
 -13  11   1      452.48      456.77     34.82 o
 -11  11   1       11.43       54.93     25.19 o
  -9  11   1      830.57      789.88     35.13 o
  -7  11   1        2.51      -31.37     31.37 o
  -5  11   1      908.72      880.09     33.00 o
  -3  11   1     1187.51     1204.53     37.05 o
  -1  11   1       37.46       60.01     22.05 o
   1  11   1      539.07      524.00     28.22 o
   3  11   1      124.53      100.22     33.41 o
   5  11   1     1398.93     1379.90     38.73 o
   7  11   1      206.24      250.89     26.35 o
   9  11   1     1459.78     1442.15     46.54 o
  11  11   1       38.59       16.22    100.14 o
  13  11   1      205.34      188.94     30.63 o
 -12  12   1      312.43      317.64     32.91 o
 -10  12   1      171.49      159.16     29.08 o
  -8  12   1      249.11      210.86     33.50 o
  -6  12   1       27.16       42.34     38.57 o
  -4  12   1       11.76      -26.45     30.32 o
  -2  12   1        3.03        8.63     35.01 o
   0  12   1        7.60      -20.84     32.39 o
   2  12   1       17.22      -12.31     35.80 o
   4  12   1      553.75      503.10     30.34 o
   6  12   1      286.43      200.67     27.20 o
   8  12   1      171.06      188.60     29.70 o
  10  12   1      102.45       73.01     32.17 o
  -9  13   1      420.32      392.55     34.98 o
  -7  13   1      190.47      187.20     30.38 o
  -5  13   1      316.12      360.15     31.02 o
  -3  13   1      723.38      698.56     36.26 o
  -1  13   1       26.29       -7.04     37.46 o
   1  13   1      818.45      863.04     45.39 o
   3  13   1      239.96      243.66     28.95 o
   5  13   1     1013.34     1014.21     39.78 o
   7  13   1      252.75      322.82     30.09 o
   9  13   1      510.13      560.94     84.56 o
  -6  14   1       13.16       10.86     37.05 o
  -4  14   1        0.15       24.69     26.97 o
  -2  14   1        5.54        5.74     48.12 o
   0  14   1       39.07       -8.26     31.70 o
   2  14   1        3.19      -20.84     43.78 o
   4  14   1       16.72       71.00     31.69 o
   6  14   1      105.39      111.08     29.85 o
  -3  15   1        1.08      -31.58     38.93 o
  -1  15   1      369.19      344.53     35.16 o
   1  15   1      245.73      233.41     35.29 o
   3  15   1       62.34       58.02     34.13 o
 -18   0   2     1732.41     1632.97     46.80 o
 -16   0   2      287.52      277.10     29.82 o
 -14   0   2      429.96      407.57     24.78 o
 -12   0   2     2680.96     2754.10     40.17 o
 -10   0   2     2684.06     2744.26     35.48 o
  -8   0   2    38818.21    39735.58    598.12 o
  -6   0   2     3100.84     3928.47     59.50 o
  -4   0   2   139060.64   133761.80    418.12 o
  -2   0   2     8227.60     8948.64     37.33 o
   2   0   2     2018.81     1826.29     23.87 o
   4   0   2       28.45       35.37     10.74 o
   6   0   2    10327.09    10437.28    186.88 o
   8   0   2       18.44       37.42     11.40 o
  10   0   2    29114.55    28771.33    268.42 o
  12   0   2      114.66      158.70     31.06 o
  14   0   2    16246.02    15869.14    115.01 o
  16   0   2     1685.42     1780.37     50.67 o
  18   0   2     3942.62     3867.93     67.17 o
 -19   1   2       14.14       29.56     23.84 o
 -17   1   2       30.83       44.45     20.38 o
 -15   1   2      128.55      138.93     18.47 o
 -13   1   2      252.73      269.89     19.25 o
 -11   1   2      505.73      474.89     17.48 o
  -9   1   2     1165.41     1205.49     21.49 o
  -7   1   2      540.01      566.70     11.53 o
  -5   1   2       66.95       65.96      5.81 o
  -3   1   2     4068.19     4203.55     22.66 o
  -1   1   2     3941.57     3713.63     32.14 o
   1   1   2      183.54      123.38      4.28 o
   3   1   2      824.20      942.14      9.08 o
   5   1   2     3305.68     3616.48     22.62 o
   7   1   2       84.97       71.02      7.76 o
   9   1   2     2499.23     2393.83     23.13 o
  11   1   2       12.77        7.01     14.71 o
  13   1   2     1345.84     1278.18     23.61 o
  15   1   2        4.78      -11.48     21.05 o
  17   1   2       14.35      -26.41     26.41 o
  19   1   2        2.64      -26.53     26.53 o
 -18   2   2     1247.00     1204.21     30.42 o
 -16   2   2      478.26      502.12     21.47 o
 -14   2   2      323.11      318.85     17.86 o
 -12   2   2     1237.04     1308.33     34.59 o
 -10   2   2      877.84      809.15     16.25 o
  -8   2   2    25829.51    25719.86    167.10 o
  -6   2   2    18880.26    20372.66    124.66 o
  -4   2   2    24408.94    23388.76     63.94 o
  -2   2   2    17720.30    17611.21    226.39 o
   0   2   2    54839.14    54351.32   1343.86 o
   2   2   2      742.13      887.75      8.83 o
   4   2   2    13110.28    13880.70     72.19 o
   6   2   2    13480.18    13581.33    126.20 o
   8   2   2     1979.78     2048.08     30.82 o
  10   2   2    14167.84    14450.71     72.52 o
  12   2   2      874.85      916.18     21.26 o
  14   2   2     4235.10     4317.22     41.25 o
  16   2   2     1684.80     1709.32     33.51 o
  18   2   2     1665.46     1618.75     34.93 o
 -19   3   2        9.74      -42.72     42.72 o
 -17   3   2      182.05      210.51    105.99 o
 -15   3   2      143.85      109.28     24.66 o
 -13   3   2       82.77      102.56     61.40 o
 -11   3   2     2487.19     2426.61     67.00 o
  -9   3   2      683.89      706.82     21.44 o
  -7   3   2     3181.02     3348.06     33.54 o
  -5   3   2     4407.58     4680.95     34.32 o
  -3   3   2     2665.44     2889.73     56.66 o
  -1   3   2     8532.73     7739.53    132.79 o
   1   3   2     2988.84     3329.82     39.04 o
   3   3   2     8520.56     9550.19     71.25 o
   5   3   2     2707.96     3110.78     38.47 o
   7   3   2     5553.97     5616.53     45.97 o
   9   3   2      273.78      292.06     19.74 o
  11   3   2     1122.06     1119.18     29.02 o
  13   3   2      294.11      276.68     23.34 o
  15   3   2      113.89      133.74     23.01 o
  17   3   2       70.93        1.18     40.69 o
 -18   4   2     1044.29     1039.55     59.99 o
 -16   4   2       88.12      116.77     25.27 o
 -14   4   2     1554.81     1540.38     39.18 o
 -12   4   2     2671.27     2590.33     42.92 o
 -10   4   2      283.45      288.29     19.60 o
  -8   4   2    24737.78    24613.14    138.38 o
  -6   4   2       89.85       51.91     11.17 o
  -4   4   2    22511.17    23089.89    227.43 o
  -2   4   2     5745.02     5920.05     43.86 o
   0   4   2    30647.85    30302.52    200.50 o
   2   4   2      730.80      607.42     16.59 o
   4   4   2    10881.69    11311.65     77.33 o
   6   4   2     5471.07     5714.04     44.52 o
   8   4   2       68.86      107.48     17.44 o
  10   4   2    10155.74    10223.61    112.12 o
  12   4   2       55.90       63.15     17.92 o
  14   4   2     4609.24     4571.76     61.36 o
  16   4   2       95.61       89.38     25.25 o
  18   4   2      900.24      844.46     41.29 o
 -17   5   2      198.52      212.34     31.90 o
 -15   5   2       90.76       75.74     25.22 o
 -13   5   2      223.04      266.06     23.90 o
 -11   5   2        0.38        7.02     25.69 o
  -9   5   2      101.30      102.54     18.10 o
  -7   5   2        6.03       21.16     17.44 o
  -5   5   2        6.84      -21.21     21.21 o
  -3   5   2       43.12       54.50     11.20 o
  -1   5   2      491.27      474.09     14.11 o
   1   5   2    11698.31    12632.38    233.60 o
   3   5   2     8695.99     9017.86     89.58 o
   5   5   2       47.75       30.83     43.79 o
   7   5   2      275.12      270.18     17.91 o
   9   5   2        0.88       -4.22     30.52 o
  11   5   2      417.85      370.95     23.21 o
  13   5   2      488.91      507.82     37.00 o
  15   5   2      251.32      212.18     27.32 o
  17   5   2      508.41      510.75     40.29 o
 -18   6   2      629.89      577.42     41.33 o
 -16   6   2       61.36       22.53     34.49 o
 -14   6   2     1335.49     1423.70     52.22 o
 -12   6   2     1417.46     1463.21     37.23 o
 -10   6   2     1167.50     1158.71     31.44 o
  -8   6   2        6.93       30.76     16.51 o
  -6   6   2     1107.66     1103.08     24.84 o
  -4   6   2     1748.86     1805.46     35.72 o
  -2   6   2      178.94      207.96     13.90 o
   0   6   2     4808.46     4556.90     39.28 o
   2   6   2     2176.02     2169.46     29.48 o
   4   6   2     8169.31     7998.49    131.86 o
   6   6   2      483.28      593.27     22.40 o
   8   6   2     2245.66     2272.30     37.42 o
  10   6   2      971.15     1022.69     31.37 o
  12   6   2       22.21       22.47     23.49 o
  14   6   2     1011.68      984.57     71.65 o
  16   6   2      450.18      417.81     34.39 o
 -17   7   2       43.27       27.10     41.56 o
 -15   7   2       11.10      -10.05     35.81 o
 -13   7   2        0.44      -43.61     43.61 o
 -11   7   2      207.60      218.14     21.36 o
  -9   7   2      130.81      120.97     19.67 o
  -7   7   2      950.73      911.08     25.51 o
  -5   7   2      274.26      231.85     31.46 o
  -3   7   2      490.85      438.86     19.69 o
  -1   7   2      944.82      903.72     50.85 o
   1   7   2      324.24      278.87     16.13 o
   3   7   2      418.92      334.32     29.33 o
   5   7   2     2236.90     2041.43     44.19 o
   7   7   2      116.37      106.80     36.51 o
   9   7   2     1053.49     1049.17     31.12 o
  11   7   2       65.75       70.74     32.70 o
  13   7   2       41.74       37.30     27.48 o
  15   7   2      160.76      139.78     29.62 o
  17   7   2       62.20       68.36     36.20 o
 -16   8   2      590.61      607.31     52.75 o
 -14   8   2      246.10      205.05     40.15 o
 -12   8   2      634.16      712.81     31.91 o
 -10   8   2     2116.82     2087.65     42.17 o
  -8   8   2       14.18       -1.69     26.21 o
  -6   8   2     1970.88     1985.54     35.73 o
  -4   8   2     2844.42     2762.27     76.22 o
  -2   8   2     4889.88     4888.87     61.32 o
   0   8   2       82.24      106.29     21.98 o
   2   8   2     3610.21     3733.41     45.21 o
   4   8   2     1882.67     1778.56     34.72 o
   6   8   2     1294.65     1367.16     34.96 o
   8   8   2     1199.65     1193.14     33.47 o
  10   8   2      271.90      339.14     25.61 o
  12   8   2     1045.83     1048.23     36.67 o
  14   8   2       27.66       20.71     36.31 o
  16   8   2     1445.01     1494.08     82.35 o
 -15   9   2       25.06       52.55     98.76 o
 -13   9   2        0.03      -51.02     51.02 o
 -11   9   2       61.26       66.53     24.03 o
  -9   9   2       30.07      -13.40     46.99 o
  -7   9   2      465.14      444.12     24.22 o
  -5   9   2      172.20      170.17     24.05 o
  -3   9   2        1.64       43.19     25.20 o
  -1   9   2       30.71       67.09     29.28 o
   1   9   2       46.75      -22.32     27.04 o
   3   9   2        0.31       -3.87     24.05 o
   5   9   2        1.93       19.82     30.02 o
   7   9   2      292.35      323.85     48.94 o
   9   9   2      301.19      317.35     42.59 o
  11   9   2      164.25      154.25     25.02 o
  13   9   2      101.48       94.94     28.18 o
  15   9   2       21.00      -44.01     44.01 o
 -14  10   2      183.93      178.04     31.53 o
 -12  10   2      304.14      347.13     31.47 o
 -10  10   2     1819.84     1835.61     58.61 o
  -8  10   2       85.05       95.69     38.91 o
  -6  10   2     2717.93     2644.10     45.68 o
  -4  10   2      193.46      154.43     20.72 o
  -2  10   2     4429.43     4207.27     53.52 o
   0  10   2      369.34      354.37     22.49 o
   2  10   2     4018.22     3978.69     52.52 o
   4  10   2       20.28       41.24     36.16 o
   6  10   2     2008.45     1940.99     42.40 o
   8  10   2      923.67      962.77     34.64 o
  10  10   2       11.16      -25.76     32.91 o
  12  10   2     1339.90     1312.66     43.75 o
  14  10   2       33.43       69.68     51.38 o
 -13  11   2       62.81       29.07     42.60 o
 -11  11   2      296.60      259.65     29.88 o
  -9  11   2      219.64      215.55     26.51 o
  -7  11   2      169.13      134.34     24.72 o
  -5  11   2      668.19      682.84     83.85 o
  -3  11   2      997.80     1065.96     34.35 o
  -1  11   2      541.91      611.17     27.20 o
   1  11   2       26.42        8.68     33.99 o
   3  11   2      316.48      251.69     25.37 o
   5  11   2      475.83      489.92     55.64 o
   7  11   2      384.47      379.60     28.58 o
   9  11   2        4.19       55.90     40.42 o
  11  11   2       50.62       46.75     40.15 o
  13  11   2      123.68      170.14     30.31 o
 -12  12   2      100.36      111.43     30.05 o
 -10  12   2      836.64      821.28     38.58 o
  -8  12   2      467.10      461.12     47.92 o
  -6  12   2     3645.77     3573.45    191.67 o
  -4  12   2      100.17       67.11     53.42 o
  -2  12   2     1692.86     1592.82     62.91 o
   0  12   2       13.40       14.25     25.16 o
   2  12   2     1287.26     1289.87     41.08 o
   4  12   2       72.73       81.85     26.78 o
   6  12   2       45.52       67.69     23.14 o
   8  12   2     1936.64     2057.92     70.81 o
  10  12   2       98.43      138.48     59.41 o
  -9  13   2       19.23      -45.39     45.39 o
  -7  13   2      137.92      185.40     42.50 o
  -5  13   2      400.39      399.79     41.08 o
  -3  13   2      250.91      255.90     44.32 o
  -1  13   2      115.79      104.04     50.93 o
   1  13   2      211.39      212.76     32.22 o
   3  13   2      221.70      266.70     29.35 o
   5  13   2       40.64      -16.83     39.32 o
   7  13   2      106.39      110.16     98.85 o
   9  13   2       69.46       -0.21    120.59 o
  -6  14   2     1779.33     1784.56     53.48 o
  -4  14   2      167.99      205.93     31.10 o
  -2  14   2     2315.90     2216.86     72.01 o
   0  14   2        8.17       -4.83     37.80 o
   2  14   2      561.42      538.61     34.73 o
   4  14   2      380.85      417.27     33.10 o
   6  14   2       37.33       36.10     40.03 o
  -3  15   2      123.95      107.11     33.41 o
  -1  15   2       66.65       97.56     31.28 o
   1  15   2      228.78      332.09     33.54 o
   3  15   2      174.90      225.00     48.89 o
 -19   1   3      547.94      561.24     36.33 o
 -17   1   3     1287.39     1312.65     40.94 o
 -15   1   3      933.01      925.97     32.69 o
 -13   1   3     2051.75     1920.66     37.18 o
 -11   1   3      621.18      787.22     60.87 o
  -9   1   3     2398.31     2089.05     29.71 o
  -7   1   3    23658.16    26144.83    168.77 o
  -5   1   3     4848.87     6429.87     43.70 o
  -3   1   3    33303.17    35470.47    573.99 o
  -1   1   3     5302.70     5257.16     29.87 o
   1   1   3    47585.52    46395.84    660.77 o
   3   1   3    11285.99    11534.99     58.61 o
   5   1   3     6084.04     6481.24     46.90 o
   7   1   3     1221.53     1166.56     58.65 o
   9   1   3        4.02       54.90     13.53 o
  11   1   3     9439.29     9227.12     69.46 o
  13   1   3      549.28      535.08     31.01 o
  15   1   3      990.58     1047.12     57.54 o
  17   1   3      255.37      268.84     33.68 o
  19   1   3      295.56      242.92     34.41 o
 -18   2   3      283.21      275.43     30.58 o
 -16   2   3     1605.56     1740.43     43.79 o
 -14   2   3     1938.52     1824.90     51.16 o
 -12   2   3     1493.80     1423.05     46.67 o
 -10   2   3      924.73      855.90     23.56 o
  -8   2   3       75.42       73.28     14.99 o
  -6   2   3      579.71      561.17     14.93 o
  -4   2   3      183.93      190.19      9.63 o
  -2   2   3      315.71      388.07      9.41 o
   0   2   3     8304.09     9395.49     79.77 o
   2   2   3    20581.38    21342.15    734.02 o
   4   2   3        0.58        5.92     11.17 o
   6   2   3     8468.25     8692.59     60.61 o
   8   2   3     4564.18     4573.87     50.27 o
  10   2   3      107.34      130.01     19.58 o
  12   2   3      124.79      133.60     18.72 o
  14   2   3      588.96      617.04     31.97 o
  16   2   3      759.91      720.85     39.71 o
  18   2   3       77.50      -14.14     56.21 o
 -19   3   3      228.29      146.86     44.10 o
 -17   3   3      535.50      538.62     47.47 o
 -15   3   3      179.64      219.35     31.50 o
 -13   3   3      464.17      470.83     33.99 o
 -11   3   3     1144.42     1217.98     40.29 o
  -9   3   3     1992.84     1945.26     42.86 o
  -7   3   3     2876.25     3046.82     45.88 o
  -5   3   3     7363.05     7684.48     75.60 o
  -3   3   3     1532.11     1311.42     24.58 o
  -1   3   3     4222.18     4619.83     48.18 o
   1   3   3     3724.99     3726.00     36.29 o
   3   3   3    18565.70    19863.77    127.16 o
   5   3   3      350.17      589.56     21.65 o
   7   3   3     4729.36     5170.43     61.49 o
   9   3   3      492.06      511.20     28.66 o
  11   3   3     1774.20     1800.26     48.89 o
  13   3   3     1013.74     1011.58     45.61 o
  15   3   3      655.71      612.36     45.08 o
  17   3   3      277.59      330.72     41.35 o
 -18   4   3      547.61      543.86     51.20 o
 -16   4   3     1393.90     1455.08     62.82 o
 -14   4   3      474.40      500.38     40.46 o
 -12   4   3     1284.00     1325.26     49.16 o
 -10   4   3      409.08      443.59     30.44 o
  -8   4   3      328.72      340.03     31.15 o
  -6   4   3       19.32       47.30     15.09 o
  -4   4   3      722.70      686.90     23.78 o
  -2   4   3      321.13      524.60     18.46 o
   0   4   3    14861.43    14605.40    109.94 o
   2   4   3     6165.46     5732.13     56.52 o
   4   4   3     3818.51     3886.96     47.83 o
   6   4   3     9231.20     9055.27     86.61 o
   8   4   3     8664.26     8565.45     85.72 o
  10   4   3      203.57      154.67     31.23 o
  12   4   3       93.93       95.57     26.44 o
  14   4   3       88.31       74.72     37.00 o
  16   4   3      333.71      334.44     41.17 o
  18   4   3      461.80      435.60     48.01 o
 -17   5   3     1161.09     1211.06     61.49 o
 -15   5   3      622.40      637.12     44.55 o
 -13   5   3     2676.22     2735.53     66.46 o
 -11   5   3      742.53      780.07     39.13 o
  -9   5   3     6921.01     7067.06     83.50 o
  -7   5   3     1360.11     1456.24     38.16 o
  -5   5   3     6042.06     6388.68     65.04 o
  -3   5   3     7097.78     6931.30     69.30 o
  -1   5   3     1427.00     1300.86     28.66 o
   1   5   3     9127.11     9311.71     87.05 o
   3   5   3     4289.67     4600.93     53.60 o
   5   5   3     6900.15     6458.25     68.15 o
   7   5   3     6349.76     6666.07     76.67 o
   9   5   3     1901.74     1972.94     49.34 o
  11   5   3     1107.93     1139.54     43.48 o
  13   5   3     1004.06     1096.95     48.45 o
  15   5   3      383.39      402.06     41.79 o
  17   5   3      176.19      180.49     42.77 o
 -18   6   3      913.20      940.42     63.80 o
 -16   6   3     1904.87     1952.89     71.08 o
 -14   6   3     1430.71     1509.03     57.50 o
 -12   6   3       94.23      113.40     31.59 o
 -10   6   3      741.71      646.35     37.98 o
  -8   6   3      373.19      418.74     28.84 o
  -6   6   3      171.48      193.09     22.72 o
  -4   6   3        4.55      200.63     22.10 o
  -2   6   3    11562.14    11454.67    106.30 o
   0   6   3    20233.15    19558.34    157.59 o
   2   6   3    15428.60    15215.90    142.60 o
   4   6   3      709.03      709.71     29.11 o
   6   6   3     4216.84     4137.46     62.56 o
   8   6   3     3146.51     3052.41     59.28 o
  10   6   3      934.37      900.93     40.91 o
  12   6   3       11.28       21.30     26.62 o
  14   6   3      233.61      285.02     38.51 o
  16   6   3     1536.14     1548.43     68.50 o
 -17   7   3      401.56      521.76     48.09 o
 -15   7   3       85.97      109.23     35.85 o
 -13   7   3     1656.66     1721.47     60.34 o
 -11   7   3       50.50       63.09     27.77 o
  -9   7   3     2281.33     2349.00     55.99 o
  -7   7   3      151.37      160.97     25.20 o
  -5   7   3     2642.38     2751.86     53.06 o
  -3   7   3     3279.76     3386.67     54.66 o
  -1   7   3      113.58      110.65     19.43 o
   1   7   3     1990.26     2118.29     44.19 o
   3   7   3       33.71       21.12     27.77 o
   5   7   3     2598.45     2850.18     54.66 o
   7   7   3      590.51      581.75     33.54 o
   9   7   3     1799.46     1865.39     54.04 o
  11   7   3      359.90      376.15     35.23 o
  13   7   3      114.13      113.58     36.47 o
  15   7   3      938.27      859.14     56.08 o
 -16   8   3     1593.58     1576.38     72.23 o
 -14   8   3      936.63      983.45     58.30 o
 -12   8   3      436.46      453.44     38.95 o
 -10   8   3       51.58       37.45     31.15 o
  -8   8   3      107.78      153.69     24.67 o
  -6   8   3        0.39        7.63     33.36 o
  -4   8   3     1916.66     1888.55     47.74 o
  -2   8   3     9975.44     9586.35     95.39 o
   0   8   3    26075.65    24765.77    211.81 o
   2   8   3     8830.95     8558.79     91.40 o
   4   8   3     4222.41     4089.28     66.91 o
   6   8   3     1435.52     1392.70     45.52 o
   8   8   3     1562.98     1577.09     53.06 o
  10   8   3      352.85      285.46     36.83 o
  12   8   3       13.13       38.69     31.68 o
  14   8   3     1026.95      934.47     58.92 o
  16   8   3      715.82      695.77     59.28 o
 -15   9   3       48.06       39.13     58.39 o
 -13   9   3     1595.14     1580.82     64.16 o
 -11   9   3     1739.38     1776.57     61.23 o
  -9   9   3       52.47       87.14     31.23 o
  -7   9   3      898.19      932.79     41.35 o
  -5   9   3     2438.63     2389.64     58.03 o
  -3   9   3     3955.39     3818.37     67.79 o
  -1   9   3      342.37      292.47     29.46 o
   1   9   3     4964.59     4754.53     75.69 o
   3   9   3      990.90      844.14     38.69 o
   5   9   3     3502.54     3559.62     70.37 o
   7   9   3      130.10      111.19     29.64 o
   9   9   3     4317.77     4377.94     85.98 o
  11   9   3        3.33      -11.62     46.23 o
  13   9   3       35.09       42.59     34.61 o
  15   9   3      903.42      973.87     59.81 o
 -14  10   3      355.57      438.80     51.73 o
 -12  10   3      160.81      136.03     41.00 o
 -10  10   3      268.16      311.90     42.68 o
  -8  10   3        9.76      -39.13     43.04 o
  -6  10   3      873.87      882.74     46.41 o
  -4  10   3      642.17      646.88     39.58 o
  -2  10   3     1933.13     1940.11     56.61 o
   0  10   3      599.69      584.50     36.65 o
   2  10   3     2041.82     1908.70     56.97 o
   4  10   3     2807.50     2704.48     66.64 o
   6  10   3     1317.72     1272.38     52.62 o
   8  10   3      138.71       89.98     39.93 o
  10  10   3        2.15       14.91     45.96 o
  12  10   3      125.54       36.47     65.40 o
  14  10   3       15.49       52.00     56.35 o
 -13  11   3      502.40      544.57     49.25 o
 -11  11   3      207.47      219.00     42.15 o
  -9  11   3       47.23       92.99     34.34 o
  -7  11   3      887.54      768.00     47.21 o
  -5  11   3       26.75       54.31     31.50 o
  -3  11   3     1674.99     1546.30     55.73 o
  -1  11   3        3.11      -36.29     41.62 o
   1  11   3     1061.73     1018.15     46.59 o
   3  11   3      241.54      262.57     36.65 o
   5  11   3     1914.39     1885.80     62.82 o
   7  11   3       14.00      -14.20     46.59 o
   9  11   3      994.98      947.60     56.26 o
  11  11   3      168.54      159.72     40.73 o
  13  11   3       85.05       41.44     65.75 o
 -12  12   3      242.40      254.40     48.63 o
 -10  12   3       16.85       17.13     43.92 o
  -8  12   3        7.97      -15.79     52.62 o
  -6  12   3       24.16        2.93     58.92 o
  -4  12   3      275.41      268.78     38.33 o
  -2  12   3        0.75       21.83     47.03 o
   0  12   3        2.94       29.82     44.46 o
   2  12   3       51.76       67.44     33.01 o
   4  12   3      546.08      486.54     45.17 o
   6  12   3      277.60      197.61     38.16 o
   8  12   3        4.39       -6.48     66.73 o
  10  12   3       10.43       24.67     58.57 o
  -9  13   3      372.02      382.72     50.31 o
  -7  13   3      227.89      248.99     44.28 o
  -5  13   3      178.15      194.77     40.91 o
  -3  13   3      879.59      881.05     54.31 o
  -1  13   3      328.95      393.81     41.00 o
   1  13   3     1217.59     1279.48     59.81 o
   3  13   3       86.15      138.43     36.12 o
   5  13   3      951.29      946.27     55.73 o
   7  13   3      224.52      212.70     45.43 o
   9  13   3      153.26      167.35     44.46 o
  -6  14   3       27.54       72.05     47.47 o
  -4  14   3       11.49      -57.06     57.06 o
  -2  14   3       56.97      -27.06     67.71 o
   0  14   3        0.54      -37.00     52.89 o
   2  14   3       15.76       66.37     37.62 o
   4  14   3        6.87      -48.98     60.43 o
   6  14   3       10.20       71.34     38.95 o
  -3  15   3        6.08      -60.34     60.34 o
  -1  15   3      150.53      113.49     45.34 o
   1  15   3       45.13       18.63     61.14 o
 -18   0   4       19.30      -42.59     53.15 o
 -16   0   4     7646.84     7664.25    113.23 o
 -14   0   4      117.80      121.39     29.46 o
 -12   0   4    14110.77    13928.88    132.57 o
 -10   0   4      190.41      207.91     21.74 o
  -8   0   4    35587.88    36066.75    211.72 o
  -6   0   4      231.32      348.38     16.86 o
  -4   0   4    12450.85    11727.89     85.90 o
  -2   0   4     6741.53     6861.46     52.89 o
   0   0   4     1352.84     1412.49     17.04 o
   2   0   4   114252.64   106902.86    226.28 o
   4   0   4     6252.31     7070.43     63.71 o
   6   0   4    37050.28    37996.22    199.57 o
   8   0   4        4.92       37.98     15.97 o
  10   0   4    16488.62    16709.31    150.94 o
  12   0   4      258.99      305.78     29.82 o
  14   0   4     5380.58     5547.29     92.46 o
  16   0   4       65.81       74.54     37.98 o
  18   0   4      183.34      205.24     42.86 o
 -19   1   4       19.26       50.50     30.78 o
 -17   1   4       14.33        1.68     34.53 o
 -15   1   4        2.03      -30.49     30.49 o
 -13   1   4       49.63       73.39     45.43 o
 -11   1   4      378.31      400.41     21.61 o
  -9   1   4       58.49       62.28     14.06 o
  -7   1   4        1.54        8.17     12.58 o
  -5   1   4     1726.19     2006.36     21.30 o
  -3   1   4      143.00      181.86      8.16 o
  -1   1   4     4676.32     4715.90     33.45 o
   1   1   4     2384.97     2282.15     16.69 o
   3   1   4     6492.39     6976.98    108.97 o
   5   1   4     4954.86     5504.48     58.83 o
   7   1   4      101.16      122.00     12.86 o
   9   1   4     1183.95     1178.22     25.16 o
  11   1   4      938.21      846.75     29.11 o
  13   1   4       42.39       37.87     27.60 o
  15   1   4        1.77       -6.86     31.63 o
  17   1   4        0.02        1.76     30.15 o
 -18   2   4        4.27       10.15     37.46 o
 -16   2   4     2114.53     2095.50     48.25 o
 -14   2   4      250.51      251.32     44.90 o
 -12   2   4     3330.67     3358.41     44.88 o
 -10   2   4     1855.42     1980.95     76.27 o
  -8   2   4    26360.93    26439.71    499.80 o
  -6   2   4      352.65      353.08     13.55 o
  -4   2   4     6337.74     6085.21     96.28 o
  -2   2   4        7.99       21.81      6.71 o
   0   2   4    11534.54    12418.28    359.02 o
   2   2   4    16958.28    16057.93    190.56 o
   4   2   4     1014.13     1070.33     35.18 o
   6   2   4    25203.88    25774.33    121.13 o
   8   2   4    12825.64    12868.29     85.46 o
  10   2   4    10724.30    10852.14     79.59 o
  12   2   4      578.06      618.40     25.02 o
  14   2   4     5208.98     5173.84     72.63 o
  16   2   4        5.92      -18.05     37.31 o
  18   2   4      785.82      758.89     67.48 o
 -19   3   4      103.67       69.48     40.64 o
 -17   3   4        0.97       -9.41     56.61 o
 -15   3   4        0.22       -2.66     41.00 o
 -13   3   4       18.80       -2.22     38.42 o
 -11   3   4       67.86       38.60     25.64 o
  -9   3   4       43.21       47.92     19.79 o
  -7   3   4     1898.43     2036.12     38.60 o
  -5   3   4        4.25        7.99     11.71 o
  -3   3   4     4837.43     5930.72     59.45 o
  -1   3   4    18641.05    19356.20    113.67 o
   1   3   4    25092.57    26826.38    136.39 o
   3   3   4     1343.00     1421.45     27.95 o
   5   3   4      747.32      736.77     24.49 o
   7   3   4     3320.51     3486.86     52.09 o
   9   3   4     1770.85     1759.98     43.04 o
  11   3   4      787.50      805.54     37.36 o
  13   3   4      159.18      176.49     31.50 o
  15   3   4       34.69       58.48     32.21 o
  17   3   4       88.62       30.17     57.23 o
 -18   4   4      412.42      380.59     47.12 o
 -16   4   4     2012.67     2077.03     68.33 o
 -14   4   4      263.95      191.67     34.16 o
 -12   4   4     7029.55     7317.38     94.15 o
 -10   4   4       36.70       89.09     21.47 o
  -8   4   4    21652.03    22345.34    187.05 o
  -6   4   4      187.51      209.86     18.37 o
  -4   4   4    12457.11    13069.74    116.51 o
  -2   4   4     1969.23     1767.43     29.99 o
   0   4   4    22049.70    22603.29    139.40 o
   2   4   4     1097.64     1033.23     25.11 o
   4   4   4     2868.65     2960.21     42.77 o
   6   4   4    24335.05    24404.62    183.59 o
   8   4   4      553.58      537.38     29.55 o
  10   4   4    12870.09    13005.05    129.91 o
  12   4   4      126.62      107.46     27.42 o
  14   4   4     1821.95     1880.83     61.32 o
  16   4   4      128.11       47.74     41.44 o
  18   4   4      179.88      194.60     45.26 o
 -17   5   4      642.71      652.74     51.82 o
 -15   5   4        0.07      -44.63     44.63 o
 -13   5   4       75.31       57.15     32.21 o
 -11   5   4       37.73      -22.63     35.41 o
  -9   5   4       27.18       20.85     35.05 o
  -7   5   4      316.28      336.84     25.47 o
  -5   5   4       31.49       42.86     16.15 o
  -3   5   4     4819.57     5199.54     56.44 o
  -1   5   4     2876.32     3582.96     45.17 o
   1   5   4     3155.96     3160.58     44.19 o
   3   5   4     7078.09     7551.56     75.51 o
   5   5   4     1048.63     1039.62     32.39 o
   7   5   4       15.74       -1.60     30.26 o
   9   5   4      318.91      290.61     27.69 o
  11   5   4       24.98        6.66     36.56 o
  13   5   4        3.81      -43.75     43.75 o
  15   5   4      148.02      172.50     36.83 o
  17   5   4      567.06      661.97     51.82 o
 -18   6   4      409.10      409.16     51.29 o
 -16   6   4      532.84      657.71     47.56 o
 -14   6   4       15.14       68.06     31.41 o
 -12   6   4     2511.48     2541.82     64.07 o
 -10   6   4       13.05       -4.08     32.30 o
  -8   6   4      310.20      346.16     28.84 o
  -6   6   4     1948.67     1903.64     44.19 o
  -4   6   4     6781.20     6784.44     70.81 o
  -2   6   4     3476.24     3415.25     50.58 o
   0   6   4     3185.92     3484.73     51.29 o
   2   6   4     2511.26     2510.41     45.34 o
   4   6   4      687.57      712.28     29.37 o
   6   6   4      460.10      431.79     28.31 o
   8   6   4     1184.01     1119.66     39.75 o
  10   6   4     1560.57     1444.17     51.02 o
  12   6   4      130.46       44.55     33.01 o
  14   6   4      272.76      302.23     39.22 o
  16   6   4     1157.56     1142.65     66.82 o
 -17   7   4       77.76      101.51     45.34 o
 -15   7   4       37.91      -28.40     52.71 o
 -13   7   4       65.89      -13.67     50.76 o
 -11   7   4      199.03      168.86     30.79 o
  -9   7   4      100.47      129.29     25.91 o
  -7   7   4      840.48      779.54     35.76 o
  -5   7   4     6230.23     5929.47     74.27 o
  -3   7   4     1791.02     1683.22     41.88 o
  -1   7   4      174.26      159.99     20.59 o
   1   7   4      821.55      875.82     33.10 o
   3   7   4     1051.74     1065.36     35.23 o
   5   7   4     1683.19     1648.35     45.70 o
   7   7   4       97.80       79.60     25.47 o
   9   7   4        0.46      -26.35     41.26 o
  11   7   4      497.93      515.64     39.75 o
  13   7   4      253.96      257.86     38.16 o
  15   7   4       63.25      132.39     40.64 o
 -16   8   4       22.86        0.00     64.87 o
 -14   8   4     1204.33     1257.11     58.92 o
 -12   8   4      805.39      882.56     47.65 o
 -10   8   4     1584.50     1595.82     54.84 o
  -8   8   4      141.38      172.15     27.60 o
  -6   8   4     3016.73     2833.05     58.65 o
  -4   8   4     2087.42     2001.78     49.43 o
  -2   8   4     1988.92     2159.82     51.82 o
   0   8   4     2008.62     1785.44     51.47 o
   2   8   4     1577.01     1623.41     45.52 o
   4   8   4      216.93      238.08     27.77 o
   6   8   4      861.83      841.03     39.75 o
   8   8   4     4242.71     4336.85     78.97 o
  10   8   4      160.67      155.55     32.21 o
  12   8   4      660.14      705.71     45.96 o
  14   8   4      329.43      314.74     49.16 o
  16   8   4      559.12      484.76     57.15 o
 -15   9   4       60.04       79.95     39.31 o
 -13   9   4       57.10      -12.60     53.60 o
 -11   9   4      205.89      195.31     42.15 o
  -9   9   4      265.88      313.95     31.59 o
  -7   9   4       18.25       76.49     25.64 o
  -5   9   4        5.59       27.95     26.27 o
  -3   9   4      354.83      318.03     32.92 o
  -1   9   4      301.69      259.02     28.31 o
   1   9   4      155.08      134.79     30.44 o
   3   9   4      603.93      543.33     33.63 o
   5   9   4      364.69      378.72     35.23 o
   7   9   4      168.95       99.74     31.23 o
   9   9   4       12.75       47.03     49.16 o
  11   9   4       38.43       44.01     32.39 o
  13   9   4       36.69       26.53     50.22 o
  15   9   4       53.21       22.45     46.05 o
 -14  10   4     1422.75     1435.92     65.93 o
 -12  10   4        1.31      -51.91     51.91 o
 -10  10   4     2013.48     2066.11     64.60 o
  -8  10   4       20.20       39.13     41.17 o
  -6  10   4     1516.59     1488.62     54.75 o
  -4  10   4      567.83      548.47     37.36 o
  -2  10   4     1516.42     1653.14     52.44 o
   0  10   4     1073.15     1003.33     43.75 o
   2  10   4      777.85      798.09     41.53 o
   4  10   4      933.88      853.10     44.55 o
   6  10   4       35.43       -9.94     44.46 o
   8  10   4     3752.90     3727.06     83.32 o
  10  10   4      125.81      162.39     34.96 o
  12  10   4      747.82      746.18     54.22 o
  14  10   4       23.78      -45.08     57.41 o
 -13  11   4       64.84       50.93     60.69 o
 -11  11   4       76.68       36.20     58.03 o
  -9  11   4      105.49       44.99     36.74 o
  -7  11   4      591.42      584.06     44.28 o
  -5  11   4     1078.02     1170.24     52.27 o
  -3  11   4      550.97      568.53     44.19 o
  -1  11   4       64.96       73.03     28.31 o
   1  11   4      171.49      129.64     32.65 o
   3  11   4      464.66      449.09     37.00 o
   5  11   4      271.32      227.52     36.83 o
   7  11   4      148.99       20.05     50.14 o
   9  11   4      165.57      246.33     40.46 o
  11  11   4      299.41      391.41     45.52 o
 -12  12   4       17.25       33.63     57.59 o
 -10  12   4     2386.79     2373.58     78.35 o
  -8  12   4      644.51      736.15     51.11 o
  -6  12   4     2311.50     2332.50     72.23 o
  -4  12   4       24.77        0.00     49.87 o
  -2  12   4     1610.85     1691.21     59.01 o
   0  12   4        2.14      -40.91     45.52 o
   2  12   4      417.82      412.97     38.33 o
   4  12   4     1463.30     1466.17     61.32 o
   6  12   4      322.89      313.50     41.44 o
   8  12   4     2750.18     2619.02     83.23 o
  10  12   4       56.96        3.55     60.43 o
  -9  13   4      393.22      372.24     50.85 o
  -7  13   4      477.78      517.24     48.54 o
  -5  13   4      414.55      355.39     45.26 o
  -3  13   4       12.13       33.99     37.62 o
  -1  13   4       12.26      -49.07     49.07 o
   1  13   4        2.98       33.63     40.11 o
   3  13   4        3.33        9.41     51.20 o
   5  13   4      309.86      236.75     46.32 o
   7  13   4       77.52       86.52     39.13 o
   9  13   4       31.54       55.64     59.90 o
  -6  14   4     1474.66     1422.52     68.59 o
  -4  14   4       12.50        6.92     37.98 o
  -2  14   4      654.80      682.82     54.39 o
   0  14   4      515.61      446.16     50.85 o
   2  14   4        1.63       -6.83     53.42 o
   4  14   4     1437.09     1482.32     70.19 o
   6  14   4       28.52       44.28     57.15 o
  -3  15   4        6.31       45.08     55.90 o
  -1  15   4        0.18        7.45     55.19 o
   1  15   4       33.19      -18.72     58.21 o
 -19   1   5      210.03      218.88     30.71 o
 -17   1   5     1363.47     1354.91     49.65 o
 -15   1   5      842.56      832.36     31.91 o
 -13   1   5     1098.98      982.76     36.78 o
 -11   1   5       13.75       46.89     14.93 o
  -9   1   5     4110.52     3831.47     38.84 o
  -7   1   5    25793.15    28181.78    375.35 o
  -5   1   5     5264.20     5419.80     42.55 o
  -3   1   5     2420.26     2243.45     47.38 o
  -1   1   5    41593.41    39903.79    323.35 o
   1   1   5      120.16      119.59      7.50 o
   3   1   5     6106.94     6355.85     72.81 o
   5   1   5     7751.09     8374.29     66.60 o
   7   1   5    11825.95    11767.19    142.11 o
   9   1   5     1121.44     1112.68     25.31 o
  11   1   5     7761.34     7399.59     64.06 o
  13   1   5     1351.30     1299.12     38.42 o
  15   1   5       88.16      120.63     22.01 o
  17   1   5      688.95      676.72     35.98 o
 -18   2   5      337.68      363.82     30.62 o
 -16   2   5      719.45      705.43     35.98 o
 -14   2   5      154.29      191.47     27.06 o
 -12   2   5      107.94       93.91     18.75 o
 -10   2   5      207.30      224.19     16.28 o
  -8   2   5      236.46      217.69     15.69 o
  -6   2   5       90.37      162.70     36.07 o
  -4   2   5     6166.60     6944.27     45.18 o
  -2   2   5    16737.44    17364.48     74.00 o
   0   2   5    14825.30    16199.01    404.72 o
   2   2   5     7823.50     7946.79    199.26 o
   4   2   5     6528.73     6504.79     47.72 o
   6   2   5     4091.24     4058.53     36.27 o
   8   2   5     1537.11     1523.23     31.46 o
  10   2   5        0.13      -25.92     25.92 o
  12   2   5     1140.26     1126.28     30.53 o
  14   2   5      357.48      386.58     28.60 o
  16   2   5      660.70      650.88     40.06 o
  18   2   5       41.02      -51.44     68.06 o
 -19   3   5       10.63       32.57     55.02 o
 -17   3   5     1603.02     1536.28     61.58 o
 -15   3   5      728.23      703.05     43.66 o
 -13   3   5      278.11      284.49     31.06 o
 -11   3   5     2822.25     2878.22     56.52 o
  -9   3   5     1717.19     1623.50     40.82 o
  -7   3   5     7304.32     7561.05     77.20 o
  -5   3   5      470.68      666.05     21.92 o
  -3   3   5    20543.30    21678.76    131.33 o
  -1   3   5     1765.59     1939.13     28.04 o
   1   3   5       18.68      126.89     13.40 o
   3   3   5    22538.55    24972.71    149.52 o
   5   3   5      372.74      351.75     19.61 o
   7   3   5     3617.50     3956.00     55.02 o
   9   3   5      716.90      741.38     32.30 o
  11   3   5     3834.47     3827.42     68.50 o
  13   3   5      620.24      695.42     40.46 o
  15   3   5      342.38      313.59     37.54 o
  17   3   5     1055.56     1058.17     59.72 o
 -18   4   5      179.98      113.58     43.57 o
 -16   4   5      810.21      793.92     53.95 o
 -14   4   5       85.07       61.23     31.41 o
 -12   4   5        1.61      -31.59     42.68 o
 -10   4   5      275.87      307.47     26.71 o
  -8   4   5    16087.07    16522.52    161.68 o
  -6   4   5     4385.27     4107.65     52.71 o
  -4   4   5      148.51      109.14     16.50 o
  -2   4   5     2017.44     1767.16     30.35 o
   0   4   5    11403.70    11322.19    101.51 o
   2   4   5     9311.95     9834.10     85.72 o
   4   4   5     4012.05     3948.99     49.25 o
   6   4   5       87.24       77.82     24.22 o
   8   4   5      688.55      634.90     29.64 o
  10   4   5     1929.22     1855.37     51.47 o
  12   4   5      192.38      175.78     29.64 o
  14   4   5     1109.02     1081.42     51.02 o
  16   4   5     1326.39     1292.16     59.63 o
  18   4   5      931.80      922.32     61.49 o
 -17   5   5      919.17      931.81     56.70 o
 -15   5   5      278.51      268.87     36.83 o
 -13   5   5     2215.17     2259.29     62.29 o
 -11   5   5      505.67      501.53     34.61 o
  -9   5   5     3114.72     3149.04     57.59 o
  -7   5   5     3503.67     3626.44     56.08 o
  -5   5   5     1371.21     1348.60     33.63 o
  -3   5   5    18981.42    19545.56    150.94 o
  -1   5   5     3063.09     3075.39     42.59 o
   1   5   5    19015.41    18779.69    144.90 o
   3   5   5     5086.20     5219.77     58.30 o
   5   5   5     2575.00     2378.55     44.55 o
   7   5   5     1977.56     2070.82     46.76 o
   9   5   5     1104.63     1119.75     40.91 o
  11   5   5      282.61      297.71     30.70 o
  13   5   5      502.37      504.02     40.11 o
  15   5   5     1126.26     1167.31     54.13 o
  17   5   5      138.55      153.51     41.79 o
 -18   6   5      385.82      383.07     49.78 o
 -16   6   5       35.65       41.53     54.31 o
 -14   6   5        0.14       46.85     29.73 o
 -12   6   5        1.78       14.20     40.64 o
 -10   6   5     1071.88     1050.72     42.42 o
  -8   6   5     4191.17     4170.65     66.02 o
  -6   6   5    12797.81    12447.97    124.85 o
  -4   6   5     2802.12     2667.12     47.38 o
  -2   6   5    10067.42    10038.19    101.07 o
   0   6   5    10914.92    11046.13    105.15 o
   2   6   5     5154.54     4962.97     60.87 o
   4   6   5     1106.35     1147.08     34.16 o
   6   6   5      110.25      116.95     24.58 o
   8   6   5      819.86      775.81     35.58 o
  10   6   5      306.91      328.76     32.12 o
  12   6   5      985.11      898.09     47.30 o
  14   6   5      654.22      691.07     47.83 o
  16   6   5     2676.90     2597.37     83.15 o
 -17   7   5      138.95      125.74     45.26 o
 -15   7   5      127.62      139.31     37.36 o
 -13   7   5     1930.44     1887.84     62.47 o
 -11   7   5      681.94      700.74     40.11 o
  -9   7   5      393.33      424.42     31.86 o
  -7   7   5     1219.70     1191.45     40.55 o
  -5   7   5       77.47       82.70     24.40 o
  -3   7   5     1716.54     1584.37     40.55 o
  -1   7   5      152.12      147.12     21.56 o
   1   7   5     8527.76     8739.10     84.56 o
   3   7   5      412.40      430.99     27.60 o
   5   7   5     3529.58     3614.64     61.32 o
   7   7   5     1766.85     1741.88     48.18 o
   9   7   5     1318.58     1291.10     48.54 o
  11   7   5      235.73      322.38     35.23 o
  13   7   5      266.71      193.62     41.00 o
  15   7   5      912.65      871.65     57.41 o
 -16   8   5      158.64      252.98     42.86 o
 -14   8   5        2.19       43.48     51.82 o
 -12   8   5      102.52      117.22     35.85 o
 -10   8   5       62.29       85.19     29.99 o
  -8   8   5     1429.94     1467.33     47.03 o
  -6   8   5     1199.00     1195.71     42.24 o
  -4   8   5     6527.88     6588.78     82.44 o
  -2   8   5     5327.98     5256.42     73.12 o
   0   8   5     6242.76     6021.67     78.00 o
   2   8   5     1115.39     1099.25     39.58 o
   4   8   5      174.81      179.51     26.00 o
   6   8   5       72.26       78.00     26.62 o
   8   8   5        2.27      -48.98     48.98 o
  10   8   5     1194.87     1150.72     52.00 o
  12   8   5      557.15      512.98     45.26 o
  14   8   5     2447.29     2448.47     79.15 o
 -15   9   5       80.34       51.11     39.49 o
 -13   9   5      430.67      449.36     43.57 o
 -11   9   5     2635.66     2891.18     74.01 o
  -9   9   5       33.07      -24.76     40.46 o
  -7   9   5     2424.49     2326.73     59.10 o
  -5   9   5      841.38      882.92     38.87 o
  -3   9   5     4633.16     4377.49     73.74 o
  -1   9   5     1669.37     1622.08     46.94 o
   1   9   5     3378.76     3392.00     64.69 o
   3   9   5      545.58      518.75     31.68 o
   5   9   5      546.17      559.12     36.12 o
   7   9   5     1341.74     1241.67     49.69 o
   9   9   5      308.91      307.65     36.47 o
  11   9   5      996.06     1017.08     54.31 o
  13   9   5        1.34      114.91     35.41 o
  15   9   5      784.93      836.42     56.44 o
 -14  10   5       14.55      -39.04     67.44 o
 -12  10   5       18.97      -22.27     51.47 o
 -10  10   5      866.93      979.02     52.09 o
  -8  10   5      819.50      867.83     44.55 o
  -6  10   5     2931.68     3011.23     70.81 o
  -4  10   5     1593.74     1615.87     52.00 o
  -2  10   5      940.85      856.39     42.95 o
   0  10   5      702.16      700.30     40.82 o
   2  10   5      629.70      673.15     38.87 o
   4  10   5       76.91       23.25     42.06 o
   6  10   5       15.30       34.96     38.33 o
   8  10   5     1111.39     1112.74     59.28 o
  10  10   5      317.46      404.90     39.93 o
  12  10   5      870.69      808.38     57.59 o
 -13  11   5      289.36      332.23     46.94 o
 -11  11   5      761.58      770.13     53.06 o
  -9  11   5        1.66      -35.85     49.07 o
  -7  11   5      458.36      465.95     42.24 o
  -5  11   5      154.69      117.75     33.72 o
  -3  11   5      288.92      224.50     35.23 o
  -1  11   5      116.35      110.74     30.26 o
   1  11   5     1095.58     1117.89     49.51 o
   3  11   5       18.38       67.08     26.27 o
   5  11   5      461.22      414.04     42.86 o
   7  11   5      891.23      775.37     50.58 o
   9  11   5      330.95      388.22     42.95 o
  11  11   5      386.88      354.94     49.78 o
 -12  12   5       24.53       59.36     38.69 o
 -10  12   5       55.77      141.27     43.13 o
  -8  12   5      351.04      403.21     43.39 o
  -6  12   5      278.05      255.56     43.13 o
  -4  12   5      644.99      752.48     46.41 o
  -2  12   5       64.73      102.84     35.49 o
   0  12   5       19.58       38.16     45.52 o
   2  12   5      249.75      285.91     37.89 o
   4  12   5      209.71      181.64     41.53 o
   6  12   5       22.72       21.39     53.51 o
   8  12   5       51.37      129.46     45.08 o
  10  12   5      328.47      315.28     47.47 o
  -9  13   5      303.80      359.29     46.67 o
  -7  13   5      410.70      355.47     48.27 o
  -5  13   5      486.16      480.06     47.74 o
  -3  13   5      779.45      897.82     53.68 o
  -1  13   5      195.72      193.09     38.78 o
   1  13   5     1104.82     1045.57     57.41 o
   3  13   5       29.00       40.73     48.63 o
   5  13   5      368.41      358.05     45.08 o
   7  13   5      108.33      150.76     40.82 o
   9  13   5      478.46      471.98     55.02 o
  -6  14   5       20.30        3.64     60.43 o
  -4  14   5       11.81      -48.45     54.75 o
  -2  14   5        8.85       20.32     54.39 o
   0  14   5        3.29      -40.46     61.32 o
   2  14   5        0.38       47.92     50.49 o
   4  14   5       45.45       72.23     43.75 o
   6  14   5       39.68       36.91     38.42 o
  -1  15   5       31.01      -60.34     60.34 o
   1  15   5       37.11       15.00     56.97 o
 -18   0   6      182.91      175.52     42.33 o
 -16   0   6    13897.83    13741.91    150.14 o
 -14   0   6       55.13      115.18     27.15 o
 -12   0   6     3084.80     3061.55     60.43 o
 -10   0   6     1260.44     1202.36     35.85 o
  -8   0   6    11528.51    11469.13    105.86 o
  -6   0   6     2301.03     2146.15     33.72 o
  -4   0   6     2089.12     2531.09     30.88 o
  -2   0   6   243556.67   190276.39    314.12 o
   0   0   6    44507.37    46994.96    151.65 o
   2   0   6    94674.35    89908.53    236.39 o
   4   0   6    11006.23    12400.86    103.73 o
   6   0   6    14421.92    14068.46    129.02 o
   8   0   6     8391.94     8306.43     80.84 o
  10   0   6    10776.87    10546.38    101.87 o
  12   0   6      531.64      566.31     36.29 o
  14   0   6       60.79       75.07     31.06 o
  16   0   6     2257.42     2156.54     70.72 o
  18   0   6        7.81       39.58     54.93 o
 -19   1   6       13.72       31.58     29.43 o
 -17   1   6        1.97       27.93     28.91 o
 -15   1   6        0.35       13.77     30.24 o
 -13   1   6       43.17       73.53     45.88 o
 -11   1   6     2444.75     2276.36     35.64 o
  -9   1   6     1575.56     1526.84     41.75 o
  -7   1   6       29.59       38.19     16.02 o
  -5   1   6     2226.16     2673.00     30.75 o
  -3   1   6     1717.02     1834.31     57.50 o
  -1   1   6     2787.04     2358.55     21.43 o
   1   1   6      255.99      194.60     13.31 o
   3   1   6    12197.99    12720.03    123.74 o
   5   1   6      321.23      327.78     12.64 o
   7   1   6      223.45      198.53     15.66 o
   9   1   6     1132.83     1137.32     25.66 o
  11   1   6      110.53      120.11     28.13 o
  13   1   6       18.81      -17.69     28.48 o
  15   1   6      259.52      248.79     26.29 o
  17   1   6      487.86      504.29     66.82 o
 -18   2   6      384.11      398.50     32.09 o
 -16   2   6     5319.90     5486.13     69.85 o
 -14   2   6      360.91      416.86     24.56 o
 -12   2   6     2931.61     3084.39     43.54 o
 -10   2   6       30.06      -11.21     19.83 o
  -8   2   6     5012.89     5490.09    102.18 o
  -6   2   6     2493.76     2571.97     27.23 o
  -4   2   6     2080.94     2232.22     70.54 o
  -2   2   6    18113.36    16484.05    204.22 o
   0   2   6     2687.11     2614.15     21.21 o
   2   2   6    10804.71     9853.08     60.80 o
   4   2   6      268.98      418.22     13.08 o
   6   2   6    11834.73    12136.39     75.80 o
   8   2   6     1490.19     1547.77     27.73 o
  10   2   6     6989.67     7161.16     79.51 o
  12   2   6     1016.03     1024.82     31.46 o
  14   2   6     1121.61     1112.16     64.07 o
  16   2   6     1567.22     1614.25     46.46 o
  18   2   6       11.66       56.96     35.58 o
 -19   3   6       66.75       59.81     37.54 o
 -17   3   6       14.81       31.06     53.68 o
 -15   3   6       35.27        0.00     44.72 o
 -13   3   6      146.94      193.98     27.33 o
 -11   3   6     1158.41     1025.60     40.02 o
  -9   3   6     2280.71     2223.35     45.61 o
  -7   3   6      518.58      601.71     25.56 o
  -5   3   6      618.87      662.85     22.36 o
  -3   3   6     2704.01     2570.13     35.14 o
  -1   3   6      728.88      756.11     19.88 o
   1   3   6     8995.24     9407.99     87.85 o
   3   3   6     2006.16     2234.09     35.41 o
   5   3   6       14.77       22.72     23.16 o
   7   3   6      251.17      289.81     23.16 o
   9   3   6      130.54      137.72     23.51 o
  11   3   6      656.83      626.03     37.27 o
  13   3   6      384.44      428.41     37.80 o
  15   3   6        4.14       49.96     30.26 o
  17   3   6       43.50        3.46     57.86 o
 -18   4   6       40.99       -3.46     53.95 o
 -16   4   6     3637.99     3567.52     84.48 o
 -14   4   6        2.37      -40.46     40.46 o
 -12   4   6     7200.76     7108.77     94.77 o
 -10   4   6      301.25      291.23     27.77 o
  -8   4   6     3880.41     3873.12     59.99 o
  -6   4   6     7304.96     7429.72     77.29 o
  -4   4   6     4301.13     4267.64     49.34 o
  -2   4   6     2187.76     1889.53     32.30 o
   0   4   6     7274.48     8219.47     77.29 o
   2   4   6    15650.61    15738.01    127.87 o
   4   4   6       81.70      142.51     16.95 o
   6   4   6    21448.66    21046.88    176.58 o
   8   4   6        3.62       37.27     20.41 o
  10   4   6     2610.32     2748.05     59.36 o
  12   4   6      202.87      236.83     29.37 o
  14   4   6      520.94      482.28     42.77 o
  16   4   6      531.27      618.13     51.56 o
 -17   5   6       19.14       52.62     37.27 o
 -15   5   6        4.13      -52.18     52.18 o
 -13   5   6      174.49      195.57     32.30 o
 -11   5   6       35.03       39.04     39.31 o
  -9   5   6      173.38      179.16     24.49 o
  -7   5   6        0.92      -25.11     31.41 o
  -5   5   6        8.11       21.65     16.06 o
  -3   5   6     1461.58     1585.08     35.23 o
  -1   5   6     1290.39     1387.91     31.32 o
   1   5   6      278.93      223.88     19.52 o
   3   5   6       80.72       53.95     17.48 o
   5   5   6     2036.13     1886.87     40.55 o
   7   5   6        0.04       -6.57     29.90 o
   9   5   6       12.34        3.90     34.34 o
  11   5   6      589.75      603.40     37.54 o
  13   5   6      222.10      169.93     36.65 o
  15   5   6        0.01       46.85     49.87 o
  17   5   6      177.34      218.82     44.10 o
 -18   6   6        8.80       42.24     38.95 o
 -16   6   6     1088.37     1087.54     56.26 o
 -14   6   6      332.00      344.29     36.56 o
 -12   6   6     3242.07     3436.45     72.23 o
 -10   6   6      682.34      671.99     37.80 o
  -8   6   6     3562.33     3551.28     63.18 o
  -6   6   6     1192.91     1278.77     40.20 o
  -4   6   6     1892.10     1959.37     41.53 o
  -2   6   6     4450.44     4230.46     56.88 o
   0   6   6       42.95      -10.12     25.73 o
   2   6   6     4768.21     4514.15     58.83 o
   4   6   6       12.70       -8.78     29.28 o
   6   6   6     5491.79     5448.35     72.67 o
   8   6   6      188.84      263.10     29.73 o
  10   6   6     1509.54     1448.52     50.40 o
  12   6   6     1032.55     1008.39     51.64 o
  14   6   6       32.48       42.42     52.62 o
  16   6   6      748.68      633.04     58.92 o
 -17   7   6        4.62       93.17     38.16 o
 -15   7   6       19.36       60.96     35.41 o
 -13   7   6       22.45       24.49     44.46 o
 -11   7   6      474.21      483.08     36.20 o
  -9   7   6      103.03      112.78     25.02 o
  -7   7   6      317.24      242.78     28.48 o
  -5   7   6     1001.29      920.36     34.25 o
  -3   7   6      181.77      129.20     22.54 o
  -1   7   6      308.41      305.78     24.67 o
   1   7   6      605.40      578.11     31.23 o
   3   7   6        5.30      -29.55     29.55 o
   5   7   6      261.96      269.05     26.80 o
   7   7   6        9.40      -13.84     35.85 o
   9   7   6     1224.73     1187.81     47.03 o
  11   7   6     1534.56     1425.62     55.73 o
  13   7   6      532.84      510.49     45.43 o
  15   7   6      193.28      163.98     44.46 o
 -16   8   6       25.14       28.22     57.59 o
 -14   8   6      901.26      940.51     53.33 o
 -12   8   6      831.71      724.35     48.01 o
 -10   8   6     1084.07     1110.88     47.12 o
  -8   8   6      972.54      933.76     44.10 o
  -6   8   6      491.19      497.01     31.23 o
  -4   8   6     1226.01     1256.58     43.39 o
  -2   8   6     1103.29     1076.71     37.71 o
   0   8   6     4099.63     3918.20     64.33 o
   2   8   6      772.98      775.72     34.34 o
   4   8   6     2066.30     2026.54     50.58 o
   6   8   6      793.65      811.04     39.04 o
   8   8   6     3655.81     3715.53     74.27 o
  10   8   6      170.78      196.90     36.74 o
  12   8   6      535.86      583.97     45.61 o
  14   8   6      169.63      205.87     44.37 o
 -15   9   6        0.54      -21.12     56.52 o
 -13   9   6       97.24        0.00     55.10 o
 -11   9   6        0.13       74.98     37.09 o
  -9   9   6       38.78       42.24     43.84 o
  -7   9   6       90.69      141.00     29.19 o
  -5   9   6      476.90      431.25     33.99 o
  -3   9   6      160.63      119.44     31.23 o
  -1   9   6      535.68      497.63     33.99 o
   1   9   6      443.64      398.87     32.83 o
   3   9   6      259.77      285.20     27.77 o
   5   9   6      229.27      223.08     28.48 o
   7   9   6        9.52      -35.94     45.34 o
   9   9   6      176.92      233.37     34.61 o
  11   9   6      290.21      176.49     43.48 o
  13   9   6      136.07      114.65     39.66 o
 -14  10   6     2104.71     1994.06     75.16 o
 -12  10   6        1.29      -25.38     50.85 o
 -10  10   6     1769.44     1784.20     64.16 o
  -8  10   6       87.37       45.61     36.20 o
  -6  10   6     1456.02     1381.88     54.57 o
  -4  10   6      805.47      737.30     41.26 o
  -2  10   6      300.70      278.98     32.21 o
   0  10   6     4073.14     3830.17     74.45 o
   2  10   6       15.30       -6.74     38.16 o
   4  10   6     1621.36     1546.21     53.86 o
   6  10   6      171.75      154.31     31.94 o
   8  10   6     3257.50     3266.61     80.75 o
  10  10   6        3.40       27.51     53.24 o
  12  10   6      219.33      212.96     43.30 o
 -13  11   6       11.70       18.01     55.10 o
 -11  11   6        1.51        0.00     49.43 o
  -9  11   6        0.90        5.95     46.50 o
  -7  11   6      357.41      401.26     40.11 o
  -5  11   6       97.09      143.13     32.21 o
  -3  11   6      125.36       34.96     43.39 o
  -1  11   6      712.40      630.02     42.15 o
   1  11   6      270.34      238.96     35.76 o
   3  11   6        5.19       19.17     29.46 o
   5  11   6       16.07       13.49     42.77 o
   7  11   6       15.42       -2.93     48.72 o
   9  11   6       19.12       -3.19     51.38 o
  11  11   6       93.71       57.50     41.71 o
 -12  12   6        2.24       61.23     38.69 o
 -10  12   6      910.76      850.26     56.52 o
  -8  12   6        4.54      -12.60     52.62 o
  -6  12   6      258.86      277.30     40.64 o
  -4  12   6      592.92      636.14     45.34 o
  -2  12   6       65.47       71.79     32.92 o
   0  12   6     1918.59     1848.36     63.98 o
   2  12   6       60.56       85.45     32.21 o
   4  12   6     2373.67     2194.16     71.43 o
   6  12   6      245.68      235.86     41.62 o
   8  12   6     1875.02     1886.34     71.61 o
  10  12   6        1.40      -25.20     57.68 o
  -9  13   6      172.89      214.83     39.75 o
  -7  13   6      116.16       87.40     41.08 o
  -5  13   6       15.59        6.39     51.64 o
  -3  13   6      447.51      428.06     44.01 o
  -1  13   6      513.48      495.85     46.05 o
   1  13   6      531.89      480.50     46.85 o
   3  13   6      339.09      241.72     44.19 o
   5  13   6      467.98      443.68     49.60 o
   7  13   6       92.50       83.94     41.53 o
   9  13   6      150.97      230.62     45.34 o
  -6  14   6      357.91      360.44     48.98 o
  -4  14   6      622.61      717.78     53.51 o
  -2  14   6       44.35       23.87     54.22 o
   0  14   6     2091.50     2268.08     78.44 o
   2  14   6      127.70      213.50     41.26 o
   4  14   6     1235.33     1154.36     63.53 o
   6  14   6       17.75        1.86     40.73 o
  -1  15   6      254.98      207.82     46.23 o
 -19   1   7       13.68      -19.75     59.28 o
 -17   1   7     1917.36     1990.07     48.18 o
 -15   1   7      854.42      798.34     31.15 o
 -13   1   7     1094.80     1048.56     29.61 o
 -11   1   7     4090.11     4176.05     46.56 o
  -9   1   7     4006.86     4105.30     57.54 o
  -7   1   7      570.39      505.24     28.57 o
  -5   1   7    20605.26    21075.16    428.50 o
  -3   1   7     4996.36     5497.76     38.43 o
  -1   1   7     1470.93     1753.89     24.09 o
   1   1   7      677.97      635.17     12.39 o
   3   1   7    40430.02    43718.52    453.35 o
   5   1   7     2509.47     2248.82     26.38 o
   7   1   7     3924.52     4108.80     39.97 o
   9   1   7     1025.97     1065.94     28.93 o
  11   1   7      452.03      439.38     22.77 o
  13   1   7     1750.39     1728.79     39.21 o
  15   1   7       78.76       63.07     23.01 o
  17   1   7     2090.66     2152.42     53.17 o
 -18   2   7       12.27      -35.59     49.87 o
 -16   2   7      565.23      502.64     34.66 o
 -14   2   7     1694.10     1706.10     39.66 o
 -12   2   7      649.02      656.66     25.03 o
 -10   2   7     2392.31     2385.27     34.70 o
  -8   2   7     2001.70     1974.33     28.67 o
  -6   2   7     2201.87     2406.94     48.32 o
  -4   2   7       72.27       42.50      8.16 o
  -2   2   7      216.72      271.50     27.37 o
   0   2   7     4541.90     4330.03    125.56 o
   2   2   7      276.92      328.63     11.57 o
   4   2   7     1006.76     1037.07     40.37 o
   6   2   7      579.42      585.08     18.20 o
   8   2   7     5421.33     5455.19     49.07 o
  10   2   7      827.11      905.94     26.94 o
  12   2   7       96.98       86.17     21.19 o
  14   2   7       26.94       62.24     26.61 o
  16   2   7      112.09       83.74     30.80 o
  18   2   7      176.13      182.10     32.25 o
 -19   3   7        3.64       14.55     50.85 o
 -17   3   7     1574.54     1513.83     63.18 o
 -15   3   7      624.12      611.56     42.06 o
 -13   3   7      615.09      623.19     37.00 o
 -11   3   7      321.69      367.28     27.60 o
  -9   3   7     1324.11     1274.24     38.95 o
  -7   3   7     4579.23     4829.24     58.30 o
  -5   3   7      446.90      588.23     22.01 o
  -3   3   7    27636.29    27933.27    157.86 o
  -1   3   7     3022.67     2939.89     36.29 o
   1   3   7       84.48       17.57     19.88 o
   3   3   7    24265.69    25407.51    161.50 o
   5   3   7     2920.78     2880.08     44.28 o
   7   3   7     4279.21     4267.02     60.34 o
   9   3   7        7.73       23.07     29.90 o
  11   3   7     2918.59     2908.75     63.36 o
  13   3   7      275.42      332.85     34.07 o
  15   3   7      134.36      175.25     35.14 o
  17   3   7     1166.00     1116.82     63.18 o
 -18   4   7        0.00      -17.30     54.93 o
 -16   4   7      773.13      794.09     53.60 o
 -14   4   7      277.59      242.16     34.16 o
 -12   4   7     2914.37     2990.38     65.22 o
 -10   4   7     7351.94     7393.79     87.14 o
  -8   4   7    16133.77    16200.33    161.94 o
  -6   4   7     8729.02     8545.30     84.30 o
  -4   4   7      246.59      347.31     19.08 o
  -2   4   7     6243.14     6800.59     65.49 o
   0   4   7    17346.68    18114.79    134.61 o
   2   4   7       85.10      151.03     19.52 o
   4   4   7       31.21       70.46     15.97 o
   6   4   7     5328.40     5585.09     68.24 o
   8   4   7     5047.02     5159.43     72.14 o
  10   4   7     2949.39     2987.45     63.80 o
  12   4   7      137.42      146.59     30.61 o
  14   4   7     1311.79     1272.64     55.19 o
  16   4   7     1090.85     1050.18     59.54 o
 -17   5   7      228.82      207.11     40.55 o
 -15   5   7      903.83      964.91     49.96 o
 -13   5   7     1116.45     1188.97     49.25 o
 -11   5   7     3421.74     3623.51     69.21 o
  -9   5   7      720.48      700.21     33.81 o
  -7   5   7    14017.19    14211.68    132.30 o
  -5   5   7     1124.58     1047.25     30.97 o
  -3   5   7    10935.95    11061.31    102.13 o
  -1   5   7     3444.77     3076.46     44.81 o
   1   5   7     1340.32     1263.24     31.06 o
   3   5   7     1931.17     1895.21     38.24 o
   5   5   7      315.08      292.38     24.49 o
   7   5   7     2504.57     2365.24     50.85 o
   9   5   7     1725.42     1648.88     49.60 o
  11   5   7     1475.24     1559.88     51.38 o
  13   5   7      700.43      731.45     45.70 o
  15   5   7      636.59      634.28     49.87 o
  17   5   7      254.37      177.38     48.54 o
 -18   6   7       35.63       37.00     41.08 o
 -16   6   7      160.37       54.57     59.36 o
 -14   6   7     1403.42     1218.25     55.28 o
 -12   6   7      577.91      620.62     41.97 o
 -10   6   7     4687.27     4522.22     75.34 o
  -8   6   7     5917.32     5823.26     78.89 o
  -6   6   7     3468.71     3553.05     58.57 o
  -4   6   7     1367.65     1377.17     35.49 o
  -2   6   7     1877.01     1946.50     41.71 o
   0   6   7       29.98       73.56     17.66 o
   2   6   7     1080.68     1002.27     33.54 o
   4   6   7     5425.13     5120.47     67.08 o
   6   6   7      892.38      897.47     37.00 o
   8   6   7     5889.94     5790.34     83.15 o
  10   6   7     1177.61     1171.40     48.89 o
  12   6   7     2010.88     1969.30     63.89 o
  14   6   7     1714.03     1621.82     65.04 o
  16   6   7     1053.71     1034.57     60.69 o
 -17   7   7       67.37       79.33     40.11 o
 -15   7   7      268.73      271.00     41.53 o
 -13   7   7       77.03       83.77     32.83 o
 -11   7   7     1508.36     1556.95     52.89 o
  -9   7   7      230.10      230.80     28.84 o
  -7   7   7     1726.63     1703.54     48.80 o
  -5   7   7      591.98      611.03     31.86 o
  -3   7   7     1720.65     1708.07     42.33 o
  -1   7   7     3033.18     3112.22     53.86 o
   1   7   7     4003.09     3930.98     59.99 o
   3   7   7     1711.70     1638.85     43.92 o
   5   7   7       45.73       84.92     22.54 o
   7   7   7     2450.30     2481.40     58.39 o
   9   7   7      605.58      564.18     38.60 o
  11   7   7      777.16      805.72     47.38 o
  13   7   7       42.44       80.75     35.58 o
  15   7   7      606.18      542.79     50.93 o
 -16   8   7      605.59      551.40     52.27 o
 -14   8   7      770.55      760.55     51.11 o
 -12   8   7     1759.38     1764.86     61.85 o
 -10   8   7      687.31      717.43     41.44 o
  -8   8   7     2521.69     2567.29     60.78 o
  -6   8   7     1644.90     1729.01     49.07 o
  -4   8   7     1214.04     1235.55     42.24 o
  -2   8   7      177.51      143.31     27.24 o
   0   8   7      769.10      800.04     36.38 o
   2   8   7     3147.87     3065.90     60.43 o
   4   8   7      216.07      243.76     28.04 o
   6   8   7     1670.42     1662.81     50.05 o
   8   8   7      229.71      256.71     35.41 o
  10   8   7     2065.91     2147.75     65.40 o
  12   8   7      788.28      858.16     51.47 o
  14   8   7      695.08      746.26     51.73 o
 -15   9   7      416.21      450.33     48.80 o
 -13   9   7      194.60      259.73     38.87 o
 -11   9   7     2823.54     2769.96     73.56 o
  -9   9   7      477.85      448.20     37.80 o
  -7   9   7     3239.68     3078.58     67.17 o
  -5   9   7      131.06      201.43     28.04 o
  -3   9   7     3231.19     3046.20     63.00 o
  -1   9   7      638.56      644.84     36.47 o
   1   9   7     2177.30     2246.69     54.13 o
   3   9   7      231.85      261.95     27.95 o
   5   9   7      188.10      261.15     29.02 o
   7   9   7     2266.19     1956.17     62.38 o
   9   9   7       35.64       40.91     48.01 o
  11   9   7     2210.91     2330.37     71.25 o
  13   9   7       58.84       -6.92     56.35 o
 -14  10   7      276.60      242.96     51.20 o
 -12  10   7      397.09      357.60     45.34 o
 -10  10   7     1652.41     1763.08     63.09 o
  -8  10   7     1491.63     1568.58     57.50 o
  -6  10   7     1052.58     1108.93     49.69 o
  -4  10   7      631.74      648.21     40.29 o
  -2  10   7      340.61      381.74     33.54 o
   0  10   7        5.43      -44.63     51.73 o
   2  10   7       83.09      130.35     27.33 o
   4  10   7     1009.88     1007.06     52.18 o
   6  10   7      659.82      724.26     44.19 o
   8  10   7     1615.80     1628.12     66.11 o
  10  10   7      382.80      431.17     42.95 o
  12  10   7      589.06      592.93     50.40 o
 -13  11   7       81.65       86.87     40.11 o
 -11  11   7      505.96      553.62     48.27 o
  -9  11   7        5.79       36.12     45.43 o
  -7  11   7      393.29      412.44     41.88 o
  -5  11   7      167.01      224.41     33.99 o
  -3  11   7      154.84      126.27     33.72 o
  -1  11   7      676.87      662.50     43.75 o
   1  11   7     1759.28     1666.10     57.94 o
   3  11   7      158.05      188.12     32.74 o
   5  11   7      161.45      156.26     34.07 o
   7  11   7      990.32      911.58     53.51 o
   9  11   7       21.14      155.02     32.39 o
  11  11   7      250.50      266.38     43.75 o
 -12  12   7      466.22      456.10     50.58 o
 -10  12   7      261.37      239.50     45.61 o
  -8  12   7      205.52      231.78     43.21 o
  -6  12   7      162.23      197.17     35.32 o
  -4  12   7      286.30      368.61     42.42 o
  -2  12   7      175.87      242.60     38.95 o
   0  12   7      155.79      133.55     43.92 o
   2  12   7        2.59       33.99     29.46 o
   4  12   7       20.42       38.33     55.55 o
   6  12   7      630.35      688.59     50.85 o
   8  12   7       55.40      -26.80     59.63 o
  10  12   7      285.40      295.13     51.11 o
  -9  13   7      284.98      231.95     46.50 o
  -7  13   7      462.42      517.33     50.05 o
  -5  13   7      523.18      477.31     47.65 o
  -3  13   7       75.82      142.33     37.18 o
  -1  13   7      482.71      502.06     48.89 o
   1  13   7      343.98      311.19     45.96 o
   3  13   7      187.34      206.04     41.17 o
   5  13   7      250.52      362.04     43.66 o
   7  13   7      211.52      242.34     44.37 o
  -6  14   7        0.17      -59.54     59.54 o
  -4  14   7       93.83       63.00     67.53 o
  -2  14   7        5.84        0.00     53.15 o
   0  14   7       22.69      -10.29     66.82 o
   2  14   7        4.42      -54.75     54.75 o
   4  14   7       24.15       35.85     59.36 o
   6  14   7       77.30       37.54     57.94 o
 -18   0   8       34.78        9.85     49.87 o
 -16   0   8     5839.05     5951.21    102.31 o
 -14   0   8      167.75      130.09     31.23 o
 -12   0   8     3107.73     3271.41     62.03 o
 -10   0   8     2330.26     2337.56     48.36 o
  -8   0   8     1645.53     1631.40     36.65 o
  -6   0   8    27286.19    28300.46    172.24 o
  -4   0   8     6586.15     7584.21     69.30 o
  -2   0   8    27963.11    24707.21    130.00 o
   0   0   8     2846.50     2706.61     31.77 o
   2   0   8     4459.65     4275.09     42.42 o
   4   0   8     7852.21     8298.89     80.31 o
   6   0   8     6013.39     5845.97     63.80 o
   8   0   8     1846.47     1783.14     43.04 o
  10   0   8      790.63      797.91     36.47 o
  12   0   8     2960.23     2786.38     66.46 o
  14   0   8      252.67      328.41     35.94 o
  16   0   8     4756.34     4757.10    101.34 o
  18   0   8      247.50      243.76     48.72 o
 -19   1   8       14.26      -38.17     38.17 o
 -17   1   8       81.69       80.51     28.17 o
 -15   1   8       18.53       79.78     20.92 o
 -13   1   8       16.19        9.62     24.94 o
 -11   1   8      626.86      604.36     23.42 o
  -9   1   8      314.35      256.91     15.62 o
  -7   1   8      239.08      249.08     13.21 o
  -5   1   8     3072.88     3236.89     29.05 o
  -3   1   8     4236.86     4418.50     31.12 o
  -1   1   8    11640.04    11297.18     78.35 o
   1   1   8      179.66      190.47      9.44 o
   3   1   8     2071.78     2168.85     29.37 o
   5   1   8      275.84      284.08     13.27 o
   7   1   8     1068.28     1060.65     35.36 o
   9   1   8      130.49      141.61     17.22 o
  11   1   8      527.00      535.80     24.06 o
  13   1   8       22.18        7.76     57.19 o
  15   1   8       29.17       54.47     27.18 o
  17   1   8      100.27       99.59     41.00 o
 -18   2   8      289.79      255.90     31.14 o
 -16   2   8     2783.18     2918.43     53.93 o
 -14   2   8        2.60       -8.70     29.87 o
 -12   2   8      908.17      972.64     27.60 o
 -10   2   8     5524.64     5628.90     79.29 o
  -8   2   8     1996.37     2244.47     82.61 o
  -6   2   8    33180.27    32412.15    135.53 o
  -4   2   8       25.54       72.50      9.02 o
  -2   2   8    14246.58    13158.38     72.50 o
   0   2   8    10519.38    10200.30    257.60 o
   2   2   8    15582.71    15387.65    102.31 o
   4   2   8     1953.61     2099.47     25.85 o
   6   2   8     3994.14     4231.13     39.59 o
   8   2   8     4236.51     4334.19     79.91 o
  10   2   8      803.06      828.43     26.25 o
  12   2   8     1855.81     1916.34     73.83 o
  14   2   8        9.33       21.95     31.45 o
  16   2   8     3022.28     2964.47     59.55 o
  18   2   8       92.37       11.90     44.80 o
 -19   3   8        0.12        7.28     56.26 o
 -17   3   8        0.75       34.61     48.01 o
 -15   3   8       72.49       64.24     35.14 o
 -13   3   8        5.02       11.27     42.06 o
 -11   3   8      390.54      339.41     28.75 o
  -9   3   8     4072.09     3980.58     61.14 o
  -7   3   8      787.33      840.86     29.82 o
  -5   3   8      344.23      300.10     18.10 o
  -3   3   8      880.97      941.66     25.82 o
  -1   3   8      953.55      859.93     22.98 o
   1   3   8      443.37      446.43     19.34 o
   3   3   8     3703.90     4017.58     48.98 o
   5   3   8     1135.01     1186.75     32.39 o
   7   3   8        0.24      -21.39     28.22 o
   9   3   8       11.70       12.87     29.37 o
  11   3   8      608.00      540.49     38.69 o
  13   3   8       19.99      -45.79     45.79 o
  15   3   8       46.12      -36.91     54.84 o
  17   3   8        0.16      -63.18     63.18 o
 -18   4   8        3.78       22.63     38.16 o
 -16   4   8     3588.24     3757.23     87.40 o
 -14   4   8      187.73      131.42     35.14 o
 -12   4   8     1156.68     1027.73     44.63 o
 -10   4   8     6116.17     6310.15     83.15 o
  -8   4   8      510.77      482.63     30.17 o
  -6   4   8    19537.24    19571.91    165.31 o
  -4   4   8      423.89      410.49     20.23 o
  -2   4   8    22983.57    22989.11    157.15 o
   0   4   8       19.72       43.75     14.82 o
   2   4   8    26789.37    26420.07    175.78 o
   4   4   8      190.70      191.58     19.34 o
   6   4   8     2789.20     2792.95     51.11 o
   8   4   8     1819.12     1698.13     48.18 o
  10   4   8       93.58       96.19     29.46 o
  12   4   8     1737.99     1769.65     55.28 o
  14   4   8       27.28      -43.92     50.93 o
  16   4   8     1443.27     1386.84     66.55 o
 -17   5   8       67.51       93.62     36.47 o
 -15   5   8       80.25      131.06     36.56 o
 -13   5   8      197.10      253.07     34.87 o
 -11   5   8      217.06      201.61     31.77 o
  -9   5   8      104.08      107.28     24.31 o
  -7   5   8      240.97      253.16     27.42 o
  -5   5   8     3273.77     3179.39     50.31 o
  -3   5   8      361.33      423.62     22.54 o
  -1   5   8      436.16      433.92     22.89 o
   1   5   8      858.93      763.48     27.24 o
   3   5   8     1301.87     1304.50     36.12 o
   5   5   8       62.56       25.82     30.44 o
   7   5   8        3.76      -15.88     34.70 o
   9   5   8     2312.78     2117.05     55.55 o
  11   5   8      625.89      555.93     40.11 o
  13   5   8      173.84      173.48     35.14 o
  15   5   8      184.57      124.50     42.42 o
  17   5   8        8.52       30.26     60.96 o
 -18   6   8        5.01      -61.14     61.14 o
 -16   6   8     1065.12     1055.51     58.48 o
 -14   6   8      377.27      425.57     42.33 o
 -12   6   8     1208.33     1206.80     51.11 o
 -10   6   8     1140.67     1288.88     46.67 o
  -8   6   8     1492.88     1568.84     46.67 o
  -6   6   8     1133.05     1212.75     38.07 o
  -4   6   8      173.17      168.42     21.21 o
  -2   6   8     6972.25     6539.26     70.63 o
   0   6   8      506.97      505.88     26.35 o
   2   6   8     7809.83     7562.74     78.44 o
   4   6   8       25.08       46.41     21.65 o
   6   6   8     4838.13     4697.92     70.46 o
   8   6   8      510.20      464.88     38.33 o
  10   6   8      511.96      475.71     37.00 o
  12   6   8     1749.67     1720.58     61.40 o
  14   6   8       78.14       41.00     52.53 o
  16   6   8      294.02      404.54     45.61 o
 -17   7   8       10.88       55.90     40.11 o
 -15   7   8        0.96      -28.40     52.71 o
 -13   7   8       46.82       44.10     46.14 o
 -11   7   8      253.82      309.60     35.23 o
  -9   7   8       85.97      101.60     26.35 o
  -7   7   8      955.60      831.54     40.29 o
  -5   7   8      237.52      222.46     27.51 o
  -3   7   8      900.65      918.68     33.28 o
  -1   7   8      698.57      686.99     32.65 o
   1   7   8      255.32      204.27     26.09 o
   3   7   8     1267.85     1035.81     38.24 o
   5   7   8      112.66      117.66     23.16 o
   7   7   8      349.32      365.23     34.78 o
   9   7   8     1393.58     1310.62     50.76 o
  11   7   8      736.87      677.58     47.92 o
  13   7   8       70.80       12.42     55.10 o
  15   7   8        0.66      -14.20     53.06 o
 -16   8   8       14.90       80.13     40.82 o
 -14   8   8      482.70      503.48     47.92 o
 -12   8   8      876.78      914.42     52.18 o
 -10   8   8      342.24      316.25     36.56 o
  -8   8   8     1331.37     1464.93     52.09 o
  -6   8   8     1307.28     1339.19     45.61 o
  -4   8   8      995.24     1049.56     39.40 o
  -2   8   8     1088.03     1090.20     41.26 o
   0   8   8     6447.76     6410.24     82.52 o
   2   8   8     1575.92     1622.17     48.09 o
   4   8   8      802.40      776.08     36.03 o
   6   8   8      183.80      217.22     31.50 o
   8   8   8     1288.23     1243.54     51.29 o
  10   8   8      355.25      289.63     42.06 o
  12   8   8      204.94      197.26     41.26 o
  14   8   8      482.62      447.85     47.65 o
 -15   9   8        2.07       28.40     57.23 o
 -13   9   8       14.53       39.49     34.87 o
 -11   9   8       44.84        0.00     53.06 o
  -9   9   8        7.29      -45.26     45.26 o
  -7   9   8       18.77      -32.30     42.95 o
  -5   9   8        6.94       25.73     33.63 o
  -3   9   8        1.28       -4.08     33.81 o
  -1   9   8       30.37       83.23     23.78 o
   1   9   8       63.91       59.99     27.15 o
   3   9   8        3.59       34.07     34.43 o
   5   9   8       46.88       66.20     28.04 o
   7   9   8      388.77      368.78     41.08 o
   9   9   8      472.84      457.96     41.53 o
  11   9   8      226.76       31.06     63.98 o
  13   9   8      126.02      146.68     38.95 o
 -14  10   8      613.89      662.23     54.31 o
 -12  10   8      711.09      833.23     51.29 o
 -10  10   8      108.68      123.70     37.54 o
  -8  10   8     2049.16     1938.51     65.04 o
  -6  10   8        9.72       37.00     42.06 o
  -4  10   8     1855.03     1800.88     55.90 o
  -2  10   8      373.10      268.87     32.83 o
   0  10   8     6593.83     6259.21     94.59 o
   2  10   8      411.37      462.49     35.67 o
   4  10   8     3174.06     2974.23     71.08 o
   6  10   8       64.47       10.56     49.34 o
   8  10   8     1386.86     1424.03     57.15 o
  10  10   8      456.14      439.15     46.32 o
  12  10   8       82.46      139.31     36.20 o
 -13  11   8       14.03       32.83     57.59 o
 -11  11   8       83.64      175.78     38.24 o
  -9  11   8       83.06       82.08     35.94 o
  -7  11   8       43.04       50.85     32.21 o
  -5  11   8      524.74      558.15     41.26 o
  -3  11   8     1333.56     1253.83     53.95 o
  -1  11   8      794.86      712.54     45.34 o
   1  11   8        0.79       35.85     41.26 o
   3  11   8        3.54      109.85     28.57 o
   5  11   8      226.30      236.39     37.89 o
   7  11   8       17.15      -30.08     53.77 o
   9  11   8       11.08        1.60     38.51 o
  11  11   8       35.17       55.81     40.91 o
 -12  12   8       77.65       33.81     62.74 o
 -10  12   8        6.89      115.71     35.94 o
  -8  12   8     2378.48     2340.93     77.38 o
  -6  12   8      264.70      238.96     40.64 o
  -4  12   8     2207.63     2064.16     69.83 o
  -2  12   8       94.20      189.80     33.90 o
   0  12   8     3570.54     3533.62     84.65 o
   2  12   8      331.66      311.73     41.79 o
   4  12   8     1476.42     1360.85     62.20 o
   6  12   8      196.16      230.62     41.79 o
   8  12   8       73.81       76.93     40.46 o
  10  12   8      448.11      502.60     48.98 o
  -9  13   8       23.88       39.93     39.49 o
  -7  13   8      165.55      271.89     40.02 o
  -5  13   8      208.78      210.66     42.59 o
  -3  13   8      592.65      531.17     50.14 o
  -1  13   8      289.65      354.41     41.88 o
   1  13   8      674.21      569.24     52.27 o
   3  13   8      279.59      329.74     42.06 o
   5  13   8       55.65      -27.15     55.55 o
   7  13   8       34.40       77.38     39.66 o
  -6  14   8       17.24       40.29     58.74 o
  -4  14   8     1691.42     1797.87     74.45 o
  -2  14   8      187.36      267.89     42.77 o
   0  14   8     1361.58     1290.83     68.59 o
   2  14   8        1.30      -58.12     58.12 o
   4  14   8      440.24      453.70     51.20 o
 -19   1   9       71.83       57.43     27.46 o
 -17   1   9     1653.38     1633.01     44.11 o
 -15   1   9      910.26      941.61     33.37 o
 -13   1   9     2168.32     2138.03     62.16 o
 -11   1   9     1734.22     1623.12     31.65 o
  -9   1   9      503.98      557.35     19.29 o
  -7   1   9      259.51      215.53     41.88 o
  -5   1   9    13628.51    13129.58     81.28 o
  -3   1   9    15340.14    15386.17    199.65 o
  -1   1   9     2907.55     2466.58     26.13 o
   1   1   9     5398.84     4643.71     31.56 o
   3   1   9    10820.04    11176.64    153.87 o
   5   1   9      273.29      236.78     20.28 o
   7   1   9     3700.76     3680.16     39.84 o
   9   1   9     3274.59     3187.41     41.82 o
  11   1   9       27.41       33.06     34.61 o
  13   1   9     2360.66     2356.56     45.27 o
  15   1   9      131.86      159.70     24.77 o
  17   1   9     1212.29     1212.24     43.00 o
 -18   2   9      484.59      474.47     57.68 o
 -16   2   9     2369.09     2259.06     48.93 o
 -14   2   9     3294.77     3177.87     49.53 o
 -12   2   9     1133.05     1136.99     29.83 o
 -10   2   9     1419.94     1399.97     29.61 o
  -8   2   9     1617.94     1581.14     27.07 o
  -6   2   9        9.84        1.11     18.42 o
  -4   2   9      293.14      266.86     16.42 o
  -2   2   9     1083.86     1138.46     24.22 o
   0   2   9    24901.26    24704.14    470.39 o
   2   2   9     2015.79     2303.65     25.35 o
   4   2   9     5665.07     5959.49     99.65 o
   6   2   9     3440.77     3427.35     48.05 o
   8   2   9     3272.87     3228.91     41.47 o
  10   2   9     1000.01     1016.76     28.48 o
  12   2   9      119.21      117.48     23.90 o
  14   2   9       57.75        6.32     32.29 o
  16   2   9        0.02      -39.42     41.98 o
 -19   3   9       89.63       21.65     64.42 o
 -17   3   9      404.25      385.56     46.05 o
 -15   3   9      384.73      465.51     38.07 o
 -13   3   9     1421.70     1363.33     47.74 o
 -11   3   9      564.40      568.26     33.28 o
  -9   3   9     1458.24     1500.16     39.84 o
  -7   3   9     6044.80     6397.46     68.50 o
  -5   3   9     2527.63     2281.47     38.51 o
  -3   3   9    13751.73    13871.82    119.08 o
  -1   3   9     4986.31     4780.53     49.07 o
   1   3   9     2152.79     2239.77     35.85 o
   3   3   9      985.14      945.39     27.06 o
   5   3   9     4167.64     4341.73     57.41 o
   7   3   9     1721.35     1787.93     43.66 o
   9   3   9      847.57      835.89     35.94 o
  11   3   9      681.50      635.97     38.69 o
  13   3   9     1405.72     1374.42     54.13 o
  15   3   9      238.82      222.90     41.88 o
  17   3   9     1196.95     1153.83     63.71 o
 -18   4   9      413.44      457.79     45.88 o
 -16   4   9     2444.00     2408.19     74.36 o
 -14   4   9     2361.97     2412.36     64.69 o
 -12   4   9      777.80      749.55     39.75 o
 -10   4   9     3001.56     2779.64     59.36 o
  -8   4   9     2193.82     2120.69     46.05 o
  -6   4   9     1496.78     1443.64     37.89 o
  -4   4   9        2.05        8.61     14.20 o
  -2   4   9     5099.40     4925.52     55.02 o
   0   4   9     1604.66     1595.91     32.57 o
   2   4   9     7945.97     8314.59     79.68 o
   4   4   9     2677.63     2693.56     46.41 o
   6   4   9     7227.98     6963.86     78.18 o
   8   4   9     4877.53     4568.63     71.96 o
  10   4   9     1294.86     1280.90     46.76 o
  12   4   9      155.86      113.49     37.18 o
  14   4   9      201.17      216.78     36.91 o
  16   4   9       68.15       51.38     44.46 o
 -17   5   9      433.27      434.80     45.61 o
 -15   5   9     1386.08     1389.86     55.10 o
 -13   5   9      537.97      518.84     38.51 o
 -11   5   9     4062.21     4129.12     72.50 o
  -9   5   9      544.55      570.48     31.86 o
  -7   5   9     3432.47     3628.48     58.21 o
  -5   5   9     1332.73     1330.85     35.23 o
  -3   5   9       23.15       47.03     16.24 o
  -1   5   9     6575.53     6625.34     66.55 o
   1   5   9       24.06       65.13     16.59 o
   3   5   9    10696.74    10412.65    108.79 o
   5   5   9     1003.18     1114.16     35.41 o
   7   5   9     4205.35     4165.59     67.08 o
   9   5   9      788.69      793.65     40.82 o
  11   5   9      978.05      931.63     45.43 o
  13   5   9       81.25       29.82     36.56 o
  15   5   9       45.82       37.89     37.36 o
 -18   6   9     1164.23     1106.89     67.26 o
 -16   6   9     2284.38     2240.21     77.47 o
 -14   6   9     2179.45     2122.64     66.91 o
 -12   6   9     1152.46     1201.03     48.01 o
 -10   6   9     3146.38     3131.03     66.11 o
  -8   6   9     4998.35     5110.89     73.65 o
  -6   6   9     1523.39     1647.99     42.24 o
  -4   6   9     1178.04     1047.34     33.45 o
  -2   6   9      975.36     1009.54     33.28 o
   0   6   9    11661.89    11319.26    115.18 o
   2   6   9      472.07      523.27     27.69 o
   4   6   9     1508.61     1472.12     41.53 o
   6   6   9     1715.61     1749.15     47.47 o
   8   6   9     4388.92     4406.69     74.80 o
  10   6   9     1390.37     1418.35     51.64 o
  12   6   9       61.59       33.28     51.73 o
  14   6   9       20.77       86.34     34.34 o
  16   6   9        1.10       33.01     52.00 o
 -17   7   9       30.23      -10.83     55.37 o
 -15   7   9      761.32      797.46     51.82 o
 -13   7   9       89.18       41.35     48.98 o
 -11   7   9     2438.30     2397.19     62.74 o
  -9   7   9      182.28      243.93     29.99 o
  -7   7   9     4873.61     4822.59     74.80 o
  -5   7   9     1381.84     1353.04     41.44 o
  -3   7   9       90.59       96.63     21.39 o
  -1   7   9     5732.33     5649.87     72.41 o
   1   7   9      254.44      279.87     24.67 o
   3   7   9     3453.73     3347.81     59.81 o
   5   7   9       24.16       -3.82     32.03 o
   7   7   9     2578.51     2515.38     59.72 o
   9   7   9      246.67      279.25     32.39 o
  11   7   9      855.06      869.25     48.09 o
  13   7   9      688.34      692.22     53.06 o
  15   7   9      172.50      231.16     41.26 o
 -16   8   9     1822.39     1748.89     74.72 o
 -14   8   9     1331.97     1403.97     59.90 o
 -12   8   9     1366.74     1419.41     57.32 o
 -10   8   9     1796.83     1779.94     57.15 o
  -8   8   9     2701.55     2714.95     64.16 o
  -6   8   9      852.70      880.52     40.37 o
  -4   8   9       25.79      -33.01     33.01 o
  -2   8   9     6168.68     5965.77     80.84 o
   0   8   9     2864.53     2903.24     60.34 o
   2   8   9     5031.39     4958.00     75.78 o
   4   8   9      122.99      160.61     26.62 o
   6   8   9     2120.63     2315.28     58.74 o
   8   8   9     2300.90     2358.85     63.36 o
  10   8   9      744.45      719.29     47.65 o
  12   8   9       64.41       44.01     55.64 o
  14   8   9        4.21      -17.84     58.57 o
 -15   9   9     1313.81     1299.62     64.51 o
 -13   9   9      311.54      231.87     42.50 o
 -11   9   9      560.26      462.93     43.48 o
  -9   9   9     1220.10     1281.78     52.00 o
  -7   9   9     2031.03     1961.05     57.32 o
  -5   9   9       45.96       86.07     25.64 o
  -3   9   9      149.30      122.81     27.15 o
  -1   9   9     2426.09     2351.13     57.15 o
   1   9   9     1448.28     1402.11     47.03 o
   3   9   9      859.07      930.92     41.88 o
   5   9   9      282.46      253.25     31.23 o
   7   9   9     2836.89     2840.60     70.01 o
   9   9   9        1.72       42.50     43.57 o
  11   9   9      700.90      639.25     50.76 o
  13   9   9      303.12      355.30     46.94 o
 -14  10   9      491.42      501.71     49.96 o
 -12  10   9      908.20      974.40     59.63 o
 -10  10   9      561.83      645.28     44.19 o
  -8  10   9       79.05       92.64     38.60 o
  -6  10   9       25.26       27.51     41.00 o
  -4  10   9      206.28      148.28     33.90 o
  -2  10   9       19.84       38.07     25.38 o
   0  10   9      572.10      542.08     43.21 o
   2  10   9      305.58      280.76     34.16 o
   4  10   9     1985.45     2057.51     61.94 o
   6  10   9      658.98      624.34     42.24 o
   8  10   9      324.03      255.91     42.86 o
  10  10   9       58.67       48.36     54.48 o
  12  10   9      123.13      129.02     42.59 o
 -13  11   9        2.52      -22.01     56.08 o
 -11  11   9      329.89      474.02     43.57 o
  -9  11   9      298.35      326.55     39.13 o
  -7  11   9      468.05      473.31     42.95 o
  -5  11   9      312.00      315.54     39.22 o
  -3  11   9      600.62      602.51     42.77 o
  -1  11   9      617.49      512.80     43.57 o
   1  11   9      479.65      452.55     39.40 o
   3  11   9      751.40      783.62     45.79 o
   5  11   9        6.01       34.16     44.63 o
   7  11   9      541.03      510.76     45.79 o
   9  11   9       79.90      136.47     38.60 o
  11  11   9      454.60      524.43     50.05 o
 -12  12   9      325.33      377.39     52.53 o
 -10  12   9       57.80      -34.78     58.65 o
  -8  12   9        1.34       32.39     69.48 o
  -6  12   9        7.51       48.89     50.05 o
  -4  12   9        5.91       26.35     39.84 o
  -2  12   9       75.18      -11.45     53.24 o
   0  12   9       27.28        0.00     60.07 o
   2  12   9      455.28      446.78     46.23 o
   4  12   9      379.09      378.28     44.10 o
   6  12   9      499.43      571.90     50.05 o
   8  12   9       16.51       34.70     61.05 o
  10  12   9        7.81       65.84     43.92 o
  -9  13   9       71.56       31.06     43.57 o
  -7  13   9      387.00      332.67     49.78 o
  -5  13   9      116.78       67.62     40.55 o
  -3  13   9      366.70      415.19     44.46 o
  -1  13   9      228.53      187.32     40.91 o
   1  13   9      239.68      184.21     43.39 o
   3  13   9      600.15      579.62     51.56 o
   5  13   9      206.16      197.88     43.39 o
   7  13   9      140.23       10.91     70.10 o
  -6  14   9       10.56       48.01     50.49 o
  -4  14   9       25.58       -7.19     68.24 o
  -2  14   9       93.24      128.31     39.22 o
   0  14   9      241.68      254.76     47.38 o
   2  14   9       16.83      -59.36     59.36 o
   4  14   9      158.54      226.90     44.37 o
 -18   0  10       70.99       18.01     35.76 o
 -16   0  10      176.47      135.23     35.49 o
 -14   0  10     5325.46     5059.69     85.54 o
 -12   0  10        2.49       17.75     30.70 o
 -10   0  10    15698.55    15104.53    142.60 o
  -8   0  10     2899.64     2616.89     45.88 o
  -6   0  10    35944.72    34704.13    199.74 o
  -4   0  10      180.74      136.03     14.82 o
  -2   0  10    26271.65    25772.12    147.30 o
   0   0  10     6784.59     7812.88     71.34 o
   2   0  10       12.50       34.61     13.40 o
   4   0  10     8377.39     8718.16     88.82 o
   6   0  10     3194.86     3202.37     51.11 o
   8   0  10     3153.54     3005.38     56.44 o
  10   0  10      433.68      347.22     30.52 o
  12   0  10     3157.96     2884.34     67.97 o
  14   0  10      103.85      118.64     34.43 o
  16   0  10     2040.81     1984.57     72.14 o
 -19   1  10       96.62       -1.71     40.73 o
 -17   1  10       33.78      -24.19     51.60 o
 -15   1  10        1.48       33.36     24.66 o
 -13   1  10       39.82       41.06     26.62 o
 -11   1  10      805.64      732.39     24.63 o
  -9   1  10     1311.49     1205.65     35.23 o
  -7   1  10     1100.81     1116.08     32.79 o
  -5   1  10       11.13        0.79     14.19 o
  -3   1  10     2324.20     2650.67     26.25 o
  -1   1  10      360.98      386.73     12.01 o
   1   1  10       81.68      107.90     26.75 o
   3   1  10      110.05       93.60     11.54 o
   5   1  10     1001.59      986.88     20.96 o
   7   1  10      688.89      705.50     21.49 o
   9   1  10       93.76       87.20     19.30 o
  11   1  10      377.82      332.72     22.68 o
  13   1  10       10.13       14.98     31.94 o
  15   1  10       22.16       37.39     39.98 o
  17   1  10        8.09      -45.83     46.59 o
 -18   2  10       12.15      -16.37     37.71 o
 -16   2  10      937.60      899.18     36.91 o
 -14   2  10     2281.90     2297.76     77.51 o
 -12   2  10       46.71       42.97     20.87 o
 -10   2  10    14593.52    14467.18    155.51 o
  -8   2  10     7899.98     7709.59    134.35 o
  -6   2  10    16089.80    15535.57    173.39 o
  -4   2  10      812.33      771.00     54.26 o
  -2   2  10    15189.69    14032.01    328.37 o
   0   2  10      135.21      150.87     25.42 o
   2   2  10     4078.12     3720.19     42.90 o
   4   2  10    17444.52    17559.47    167.44 o
   6   2  10       66.31       64.89     14.36 o
   8   2  10    11137.29    10629.30     75.17 o
  10   2  10      233.19      231.01     32.34 o
  12   2  10     3344.84     3244.29     51.38 o
  14   2  10      210.15      203.74     25.60 o
  16   2  10     2801.74     2804.45     59.17 o
 -19   3  10        2.99       89.09     36.47 o
 -17   3  10        3.38       21.92     48.63 o
 -15   3  10      587.53      609.61     44.10 o
 -13   3  10       59.58       91.04     29.11 o
 -11   3  10       18.47       -9.58     35.32 o
  -9   3  10      163.42       79.95     23.60 o
  -7   3  10      867.27      841.48     30.52 o
  -5   3  10       42.01       18.55     24.05 o
  -3   3  10     2606.03     2622.93     40.02 o
  -1   3  10       77.01       45.43     14.64 o
   1   3  10      106.08      132.84     15.97 o
   3   3  10     1846.55     1731.23     36.29 o
   5   3  10      961.19      887.35     31.06 o
   7   3  10      336.62      354.68     26.80 o
   9   3  10       38.88        7.81     34.96 o
  11   3  10      229.93      209.86     32.03 o
  13   3  10       68.10       75.96     32.92 o
  15   3  10       14.81       34.87     35.76 o
  17   3  10       62.22       79.06     41.08 o
 -18   4  10      137.63       31.15     61.49 o
 -16   4  10      640.35      666.31     48.98 o
 -14   4  10     1460.26     1584.10     55.73 o
 -12   4  10        4.68       -4.35     37.36 o
 -10   4  10    12681.60    12878.87    127.78 o
  -8   4  10      768.20      800.13     31.94 o
  -6   4  10    20108.32    19216.18    169.13 o
  -4   4  10      965.83     1011.23     29.11 o
  -2   4  10    15876.28    15797.82    137.89 o
   0   4  10       89.24       83.68     18.55 o
   2   4  10     3516.88     3514.63     50.76 o
   4   4  10     3475.55     3519.87     53.77 o
   6   4  10      564.55      508.28     29.02 o
   8   4  10     8691.71     8456.83     96.54 o
  10   4  10       13.09        2.22     37.98 o
  12   4  10     2297.60     2226.37     65.49 o
  14   4  10       11.20      -27.24     48.89 o
  16   4  10     1152.54     1135.64     61.76 o
 -17   5  10      186.64      219.89     39.93 o
 -15   5  10       44.35        5.77     50.58 o
 -13   5  10      324.41      311.64     36.12 o
 -11   5  10      950.29      873.07     41.97 o
  -9   5  10      184.77      223.97     26.62 o
  -7   5  10      510.94      456.19     30.17 o
  -5   5  10      418.16      429.66     25.38 o
  -3   5  10     2346.55     2399.49     43.92 o
  -1   5  10      365.62      428.33     25.91 o
   1   5  10     1775.13     1814.02     39.49 o
   3   5  10     1157.60     1078.93     36.12 o
   5   5  10       14.87       25.91     28.22 o
   7   5  10     1029.54      863.31     37.98 o
   9   5  10     1416.15     1428.37     47.65 o
  11   5  10      250.54      245.00     32.65 o
  13   5  10       20.57       43.75     29.90 o
  15   5  10       92.70      -26.98     59.28 o
 -18   6  10      312.66      270.64     52.00 o
 -16   6  10      147.58       35.58     65.75 o
 -14   6  10     1802.76     1697.15     64.51 o
 -12   6  10       76.94        7.37     47.74 o
 -10   6  10     1420.18     1399.09     48.09 o
  -8   6  10      742.05      750.08     35.94 o
  -6   6  10     2777.69     2781.41     53.60 o
  -4   6  10      255.92      236.75     24.31 o
  -2   6  10     3378.13     3523.15     55.28 o
   0   6  10     5287.98     5134.41     68.41 o
   2   6  10      824.64      831.54     33.63 o
   4   6  10     1762.32     1785.44     44.37 o
   6   6  10     1179.04     1107.86     40.20 o
   8   6  10     1840.35     1919.08     55.10 o
  10   6  10       96.07       34.61     46.23 o
  12   6  10     1072.64     1072.81     53.06 o
  14   6  10      304.28      305.87     43.04 o
  16   6  10       39.05       22.45     60.16 o
 -17   7  10       82.82      115.98     40.11 o
 -15   7  10       21.82       22.27     53.51 o
 -13   7  10        4.01      -44.55     44.55 o
 -11   7  10        5.30       24.49     29.73 o
  -9   7  10      526.80      493.10     35.14 o
  -7   7  10     1219.38     1189.32     42.50 o
  -5   7  10     2014.50     2086.79     49.25 o
  -3   7  10      616.13      554.33     28.84 o
  -1   7  10       92.56       93.62     25.38 o
   1   7  10      332.82      358.76     26.89 o
   3   7  10     1459.16     1509.65     46.32 o
   5   7  10       42.72       41.08     23.60 o
   7   7  10      343.49      289.81     34.78 o
   9   7  10        0.38      -40.02     40.02 o
  11   7  10        9.98       57.77     31.77 o
  13   7  10       54.37       44.99     56.97 o
  15   7  10       44.87        7.28     58.30 o
 -16   8  10      536.92      549.18     57.15 o
 -14   8  10      162.62      155.02     43.75 o
 -12   8  10      599.52      593.99     46.85 o
 -10   8  10      379.81      359.38     36.20 o
  -8   8  10     4332.57     4160.71     78.18 o
  -6   8  10      600.89      596.04     35.58 o
  -4   8  10     1172.47     1226.86     41.88 o
  -2   8  10     1033.88     1060.30     43.84 o
   0   8  10     2629.21     2468.44     57.41 o
   2   8  10      108.79      166.29     28.31 o
   4   8  10     1044.46     1004.93     41.62 o
   6   8  10      796.85      810.24     42.68 o
   8   8  10      124.72      110.74     34.87 o
  10   8  10     1080.61     1158.00     52.62 o
  12   8  10      794.49      875.11     52.35 o
  14   8  10      339.34      462.31     46.32 o
 -15   9  10        0.02       46.14     57.86 o
 -13   9  10       41.90       77.64     36.03 o
 -11   9  10       15.35      -48.98     48.98 o
  -9   9  10        2.65      -10.29     44.63 o
  -7   9  10        7.69       25.91     28.93 o
  -5   9  10      100.53      135.14     25.91 o
  -3   9  10        8.48       10.56     32.92 o
  -1   9  10        9.98      -39.40     41.53 o
   1   9  10       23.96       27.42     39.04 o
   3   9  10       43.15       54.04     28.84 o
   5   9  10      149.99      224.94     30.08 o
   7   9  10       66.47      -10.38     47.83 o
   9   9  10       53.37       43.21     44.90 o
  11   9  10        5.39       25.73     49.34 o
  13   9  10        0.00      -39.66     54.48 o
 -14  10  10        7.44       17.92     57.50 o
 -12  10  10     1247.96     1326.77     62.82 o
 -10  10  10       40.82       79.24     36.47 o
  -8  10  10     2739.13     2930.49     73.92 o
  -6  10  10       21.31      -43.57     43.57 o
  -4  10  10     1197.68     1281.87     50.14 o
  -2  10  10       78.95       53.60     27.42 o
   0  10  10     1922.73     1773.11     57.68 o
   2  10  10      563.36      603.93     39.58 o
   4  10  10      378.90      364.61     40.11 o
   6  10  10     1171.94     1182.84     55.02 o
   8  10  10      114.06      103.47     34.87 o
  10  10  10     1129.82     1156.22     59.63 o
  12  10  10       25.46      -58.48     58.48 o
 -13  11  10        3.03       87.67     38.51 o
 -11  11  10       29.54       23.34     57.86 o
  -9  11  10      139.69      204.00     38.16 o
  -7  11  10      375.01      520.26     43.39 o
  -5  11  10     1245.85     1155.16     55.02 o
  -3  11  10      367.67      425.57     40.20 o
  -1  11  10       58.62       41.44     32.12 o
   1  11  10       58.14       15.71     45.88 o
   3  11  10       12.20       16.33     33.63 o
   5  11  10       59.07       94.77     33.54 o
   7  11  10      235.52      270.02     41.26 o
   9  11  10      198.58      300.37     39.84 o
  11  11  10      225.15      255.82     48.80 o
 -10  12  10      229.15      246.60     40.02 o
  -8  12  10     3388.14     3324.65     90.33 o
  -6  12  10      356.62      391.94     43.04 o
  -4  12  10     2402.29     2357.70     74.09 o
  -2  12  10      318.17      415.46     38.87 o
   0  12  10     2297.38     2213.41     69.48 o
   2  12  10      148.14       41.26     57.50 o
   4  12  10       47.99       39.93     50.05 o
   6  12  10     1459.89     1433.70     65.93 o
   8  12  10       24.32       57.68     40.29 o
  -9  13  10      374.31      323.09     48.45 o
  -7  13  10      540.74      627.54     51.29 o
  -5  13  10      231.23      140.38     42.68 o
  -3  13  10      272.90      228.32     44.99 o
  -1  13  10       18.69        3.19     53.60 o
   1  13  10       74.72       12.87     56.70 o
   3  13  10        4.67       36.38     53.68 o
   5  13  10      108.68       86.52     40.73 o
   7  13  10      162.61      218.29     45.08 o
  -6  14  10      190.38      286.26     43.30 o
  -4  14  10     1567.19     1504.86     72.32 o
  -2  14  10       19.77       45.79     55.37 o
   0  14  10      303.24      310.13     47.74 o
   2  14  10      261.48      249.17     44.19 o
   4  14  10       28.43       25.91     59.63 o
 -19   1  11      184.88      207.02     42.19 o
 -17   1  11      686.25      656.27     33.72 o
 -15   1  11      244.14      176.72     28.93 o
 -13   1  11      972.12     1016.35     31.12 o
 -11   1  11     3779.62     3488.84     45.08 o
  -9   1  11     1431.46     1500.31     51.69 o
  -7   1  11     2463.62     2485.54     33.59 o
  -5   1  11     1604.69     1390.66     22.10 o
  -3   1  11    48076.78    49521.46    503.22 o
  -1   1  11     1073.51     1223.92     18.98 o
   1   1  11      957.18      974.97     18.32 o
   3   1  11     4958.69     5350.15     40.72 o
   5   1  11     2139.41     2026.10     29.55 o
   7   1  11      770.76      758.68     23.15 o
   9   1  11     6598.03     6472.37    179.02 o
  11   1  11       19.51       65.16     18.55 o
  13   1  11      246.12      245.94     24.93 o
  15   1  11      367.88      384.44     47.61 o
  17   1  11      623.70      645.00     39.15 o
 -18   2  11      741.66      703.25     37.75 o
 -16   2  11     1119.56     1094.30     52.62 o
 -14   2  11      209.07      191.91     25.21 o
 -12   2  11       68.62       64.04     18.48 o
 -10   2  11        0.13      -19.78     39.27 o
  -8   2  11       43.12       54.57     14.81 o
  -6   2  11       18.34       30.46     12.96 o
  -4   2  11     5521.55     5658.62     40.88 o
  -2   2  11     3892.69     4285.03     34.42 o
   0   2  11    15198.07    14913.35     88.72 o
   2   2  11     5563.67     5807.37     45.34 o
   4   2  11      320.29      330.68     16.53 o
   6   2  11     3584.15     3633.92     70.41 o
   8   2  11     1135.61     1055.82     64.38 o
  10   2  11      335.32      314.31     22.43 o
  12   2  11      204.98      250.86     25.56 o
  14   2  11      297.99      369.50     28.10 o
  16   2  11       15.12       25.96     42.54 o
 -19   3  11      584.54      634.64     52.80 o
 -17   3  11      226.82      277.12     39.58 o
 -15   3  11      254.13      252.54     36.12 o
 -13   3  11     3678.63     3896.10     74.80 o
 -11   3  11      690.32      699.06     34.61 o
  -9   3  11     2070.29     2174.28     48.27 o
  -7   3  11      438.81      500.82     25.82 o
  -5   3  11    11053.51    10440.34    102.76 o
  -3   3  11        4.05       23.25     13.40 o
  -1   3  11     4363.26     4293.73     50.93 o
   1   3  11     4172.79     4244.92     52.71 o
   3   3  11      545.95      526.47     25.02 o
   5   3  11     3336.88     3394.93     55.02 o
   7   3  11     3505.43     3296.34     60.07 o
   9   3  11     3587.08     3611.80     68.33 o
  11   3  11       90.37      110.39     27.95 o
  13   3  11     1480.86     1512.85     56.97 o
  15   3  11      337.06      342.34     44.28 o
  17   3  11      231.49      212.17     44.63 o
 -18   4  11     1161.78     1120.46     61.23 o
 -16   4  11     2583.74     2513.70     74.01 o
 -14   4  11     1181.65     1216.30     53.06 o
 -12   4  11      657.93      621.15     38.42 o
 -10   4  11     1131.79     1215.05     45.26 o
  -8   4  11     1519.07     1408.14     39.84 o
  -6   4  11     8779.09     8616.74     83.59 o
  -4   4  11     1200.79     1103.42     31.68 o
  -2   4  11     5591.75     5580.83     61.76 o
   0   4  11    20319.10    20121.72    162.39 o
   2   4  11    10914.39    10823.94    107.99 o
   4   4  11      218.18      243.13     25.73 o
   6   4  11       82.45       66.82     23.69 o
   8   4  11       56.61       98.58     28.93 o
  10   4  11      138.98      126.71     27.60 o
  12   4  11      224.11      247.39     37.62 o
  14   4  11      115.25       98.41     37.00 o
  16   4  11      819.75      906.79     60.16 o
 -17   5  11      383.84      355.12     46.67 o
 -15   5  11      878.53      852.66     49.51 o
 -13   5  11      494.26      578.38     41.17 o
 -11   5  11     1065.02     1073.96     43.21 o
  -9   5  11     1364.78     1255.78     41.71 o
  -7   5  11      419.51      433.47     27.15 o
  -5   5  11     6575.35     6087.78     71.17 o
  -3   5  11      338.03      287.59     22.10 o
  -1   5  11    12252.13    12127.11    114.47 o
   1   5  11     1596.90     1578.69     38.42 o
   3   5  11     3727.59     3676.31     56.52 o
   5   5  11      567.83      576.42     30.26 o
   7   5  11      344.83      344.83     29.64 o
   9   5  11      170.01      233.02     29.37 o
  11   5  11      158.32      168.06     32.12 o
  13   5  11      817.07      899.69     51.73 o
  15   5  11        1.95       17.39     51.64 o
 -18   6  11      937.40     1032.17     60.16 o
 -16   6  11     1771.49     1746.93     66.02 o
 -14   6  11     1710.96     1572.48     62.74 o
 -12   6  11      404.29      411.38     38.24 o
 -10   6  11      261.16      301.61     31.77 o
  -8   6  11     2593.31     2379.97     55.46 o
  -6   6  11     1798.73     1727.59     45.34 o
  -4   6  11     6289.94     5927.43     73.12 o
  -2   6  11     4754.04     4775.83     64.16 o
   0   6  11    16711.94    15953.20    141.89 o
   2   6  11     7165.87     7155.89     80.93 o
   4   6  11      920.26     1030.13     38.33 o
   6   6  11      439.72      487.78     31.68 o
   8   6  11      261.99      275.97     32.57 o
  10   6  11        3.88       -5.06     40.91 o
  12   6  11       10.93       82.61     31.50 o
  14   6  11      525.30      530.19     48.72 o
 -17   7  11      151.39      192.11     42.24 o
 -15   7  11     1088.74     1021.43     55.73 o
 -13   7  11       43.89       22.45     49.16 o
 -11   7  11      952.13      871.56     45.26 o
  -9   7  11     2291.80     2349.98     59.28 o
  -7   7  11      230.20      238.61     29.28 o
  -5   7  11     1644.46     1653.67     45.96 o
  -3   7  11       20.99        7.72     22.63 o
  -1   7  11     5364.72     5152.69     73.03 o
   1   7  11       47.05       64.87     21.74 o
   3   7  11     6863.16     6640.87     85.54 o
   5   7  11      418.54      470.03     33.10 o
   7   7  11      989.95      942.81     43.39 o
   9   7  11      479.90      456.01     39.04 o
  11   7  11     1397.52     1303.88     56.17 o
  13   7  11      997.65      976.09     58.74 o
  15   7  11        2.93       -3.73     58.83 o
 -16   8  11     1165.40     1267.58     66.91 o
 -14   8  11      808.78      756.56     52.35 o
 -12   8  11      840.72      884.34     48.54 o
 -10   8  11      312.60      207.55     37.45 o
  -8   8  11      371.38      417.94     37.98 o
  -6   8  11     1442.14     1265.28     46.50 o
  -4   8  11      672.40      661.26     36.56 o
  -2   8  11     6791.83     6351.59     85.81 o
   0   8  11     3266.43     3157.56     62.47 o
   2   8  11     2147.69     2279.43     56.79 o
   4   8  11     1211.97     1226.23     47.03 o
   6   8  11     1030.12     1083.37     48.45 o
   8   8  11      342.54      347.84     36.12 o
  10   8  11       41.80       92.11     35.41 o
  12   8  11      333.65      282.27     45.34 o
  14   8  11      145.31       69.57     42.59 o
 -15   9  11     1280.86     1357.03     68.77 o
 -13   9  11       71.53       94.33     36.29 o
 -11   9  11      144.99      142.15     34.52 o
  -9   9  11     1108.32     1110.08     51.11 o
  -7   9  11      721.48      755.76     39.84 o
  -5   9  11     1013.89     1022.76     45.88 o
  -3   9  11       87.99       30.08     34.70 o
  -1   9  11     3025.00     3009.55     65.40 o
   1   9  11      453.38      455.21     34.16 o
   3   9  11     1781.99     1749.86     54.48 o
   5   9  11      286.69      202.58     34.25 o
   7   9  11      192.20      154.93     33.28 o
   9   9  11       99.17       81.99     34.43 o
  11   9  11       70.46      151.74     35.67 o
  13   9  11      490.24      419.90     48.45 o
 -14  10  11      424.74      413.33     47.65 o
 -12  10  11      138.98      187.50     43.92 o
 -10  10  11       24.14       89.00     32.12 o
  -8  10  11      619.45      666.14     49.43 o
  -6  10  11      228.89      230.89     33.81 o
  -4  10  11     1314.45     1202.01     51.64 o
  -2  10  11      487.83      414.75     36.38 o
   0  10  11     1357.54     1328.19     52.27 o
   2  10  11      788.99      773.15     46.23 o
   4  10  11      780.40      801.10     45.17 o
   6  10  11       25.24      -13.84     53.06 o
   8  10  11       18.21       34.70     33.81 o
  10  10  11       81.34      -13.31     62.11 o
  12  10  11        5.48      -59.90     59.90 o
 -13  11  11        1.09      -60.16     60.16 o
 -11  11  11      445.39      449.09     45.79 o
  -9  11  11      347.54      333.38     43.92 o
  -7  11  11     1087.79     1026.67     55.10 o
  -5  11  11      112.45      133.37     37.36 o
  -3  11  11      234.87      121.21     36.47 o
  -1  11  11      557.52      589.74     42.42 o
   1  11  11       18.31       94.95     28.93 o
   3  11  11     1017.85      937.05     51.91 o
   5  11  11      154.53      187.50     35.58 o
   7  11  11      510.33      530.02     47.21 o
   9  11  11      143.93      133.28     42.50 o
 -10  12  11       89.77      143.75     38.78 o
  -8  12  11       80.32       40.91     50.14 o
  -6  12  11      476.96      469.76     47.65 o
  -4  12  11       81.19       44.81     38.33 o
  -2  12  11      426.09      353.26     45.17 o
   0  12  11       49.95      -32.30     56.70 o
   2  12  11      420.31      369.32     47.65 o
   4  12  11      256.36      283.15     40.37 o
   6  12  11        0.32      -16.59     59.72 o
   8  12  11      103.48      119.08     40.64 o
  -9  13  11       41.27      103.11     41.17 o
  -7  13  11      452.77      486.09     51.47 o
  -5  13  11      146.57      170.46     40.55 o
  -3  13  11      259.57      149.87     43.39 o
  -1  13  11      569.38      566.04     48.09 o
   1  13  11       56.73       42.50     53.86 o
   3  13  11      653.87      656.02     52.62 o
   5  13  11       55.94      -60.69     60.69 o
   7  13  11      398.02      385.73     51.73 o
  -6  14  11       17.43       29.82     58.74 o
  -4  14  11      118.48      144.82     47.21 o
  -2  14  11        1.28      -58.21     58.21 o
   0  14  11        0.03      -50.05     56.52 o
   2  14  11        0.02       -7.28     56.08 o
 -18   0  12     2083.90     2175.44     72.67 o
 -16   0  12      622.20      667.73     44.46 o
 -14   0  12     9210.20     9288.37    116.07 o
 -12   0  12        1.83       12.33     34.25 o
 -10   0  12    24381.61    23695.63    211.90 o
  -8   0  12    13836.91    13541.46    127.34 o
  -6   0  12    29161.39    27758.46    189.80 o
  -4   0  12     8345.37     8862.80     87.67 o
  -2   0  12     3696.68     4303.13     48.63 o
   0   0  12    25360.87    25037.92    162.92 o
   2   0  12     1511.85     1619.15     33.19 o
   4   0  12     4437.93     4411.39     56.97 o
   6   0  12     4153.39     3871.70     59.28 o
   8   0  12    25221.50    24033.53    219.80 o
  10   0  12      512.12      573.32     34.07 o
  12   0  12     1255.92     1130.13     50.05 o
  14   0  12      325.27      331.78     36.91 o
  16   0  12      341.94      389.81     45.52 o
 -19   1  12       48.38       16.29     43.76 o
 -17   1  12       74.60      122.04     26.03 o
 -15   1  12      203.30      189.31     23.83 o
 -13   1  12      962.69      908.79     35.54 o
 -11   1  12       19.16      -25.78     25.78 o
  -9   1  12      105.76      102.29     15.33 o
  -7   1  12      262.48      254.84     21.03 o
  -5   1  12     2270.52     2270.90     48.27 o
  -3   1  12        0.27       20.84     11.90 o
  -1   1  12      302.57      348.38     13.08 o
   1   1  12     8428.63     8270.69     60.20 o
   3   1  12       39.60       -1.58     39.93 o
   5   1  12      912.98      922.70     22.56 o
   7   1  12     1246.72     1208.90     77.51 o
   9   1  12       82.64      115.49     19.48 o
  11   1  12       10.67       29.27     21.29 o
  13   1  12        9.62       10.57     27.43 o
  15   1  12        2.24       14.67     38.12 o
  17   1  12      143.30      230.25     69.79 o
 -18   2  12     1304.05     1321.41    106.97 o
 -16   2  12      249.92      295.42     33.01 o
 -14   2  12     4758.78     4824.40     61.70 o
 -12   2  12     1133.79     1199.53     38.51 o
 -10   2  12    12101.99    11870.19     84.27 o
  -8   2  12     7000.39     6788.95     53.71 o
  -6   2  12    13966.19    13583.94     84.30 o
  -4   2  12     4719.47     4819.51     49.43 o
  -2   2  12    10785.69    10199.11     66.07 o
   0   2  12    18015.04    17376.39    367.23 o
   2   2  12      711.37      706.68     25.42 o
   4   2  12    10642.47    10680.03     77.33 o
   6   2  12     1202.71     1174.67     26.20 o
   8   2  12    10915.47    10700.98    116.73 o
  10   2  12      103.18      140.81     20.14 o
  12   2  12     1553.94     1445.94     39.25 o
  14   2  12      162.98      130.13     26.51 o
  16   2  12      697.48      718.70     54.75 o
 -19   3  12       12.76       47.92     54.31 o
 -17   3  12      317.55      353.88     40.20 o
 -15   3  12       50.03       -2.75     49.69 o
 -13   3  12      194.98      186.43     32.30 o
 -11   3  12       69.03       68.95     26.00 o
  -9   3  12      397.61      357.25     28.66 o
  -7   3  12     1029.13      937.31     32.48 o
  -5   3  12     6012.01     5942.61     65.75 o
  -3   3  12       93.07      112.87     15.53 o
  -1   3  12      997.97      972.18     29.11 o
   1   3  12     2633.00     2617.78     44.01 o
   3   3  12     2346.41     2394.97     44.55 o
   5   3  12     1634.82     1536.10     39.93 o
   7   3  12        7.78       25.02     32.57 o
   9   3  12      242.19      263.10     31.86 o
  11   3  12        5.54      -14.73     39.49 o
  13   3  12       18.63       77.47     30.79 o
  15   3  12       27.91      -23.34     52.80 o
 -18   4  12      676.56      615.38     52.27 o
 -16   4  12       24.05       24.40     52.89 o
 -14   4  12     4711.26     4810.43     90.51 o
 -12   4  12        2.33        2.22     37.18 o
 -10   4  12     8226.59     8303.41     96.37 o
  -8   4  12      510.27      489.64     30.97 o
  -6   4  12     3265.86     3395.55     54.93 o
  -4   4  12      503.25      454.86     24.40 o
  -2   4  12     1919.47     1968.24     40.29 o
   0   4  12     2546.40     2510.59     47.38 o
   2   4  12      402.08      328.68     25.02 o
   4   4  12    12534.76    12383.02    126.00 o
   6   4  12      124.75      141.89     22.98 o
   8   4  12     5504.80     5383.57     81.37 o
  10   4  12       74.74      100.36     28.04 o
  12   4  12     1236.25     1173.26     54.04 o
  14   4  12       28.97      -31.77     57.94 o
  16   4  12      176.51      163.10     44.63 o
 -17   5  12        7.19       23.69     53.86 o
 -15   5  12       55.73       32.39     35.23 o
 -13   5  12      137.52       45.96     51.11 o
 -11   5  12     1214.05     1128.80     44.99 o
  -9   5  12      299.40      265.23     30.44 o
  -7   5  12      324.06      327.34     26.35 o
  -5   5  12     1844.72     1765.66     43.57 o
  -3   5  12      255.43      277.83     22.80 o
  -1   5  12      703.58      658.33     29.46 o
   1   5  12      537.36      608.64     28.48 o
   3   5  12     1990.14     1738.68     43.39 o
   5   5  12      144.71       56.35     24.49 o
   7   5  12       70.48       71.25     24.22 o
   9   5  12        0.67       27.69     25.56 o
  11   5  12      182.75      186.26     34.87 o
  13   5  12      201.56      236.21     41.26 o
  15   5  12       14.43       72.32     34.78 o
 -18   6  12      486.78      526.11     53.60 o
 -16   6  12        1.93      -59.19     59.19 o
 -14   6  12     1483.59     1308.31     58.83 o
 -12   6  12       10.87      -20.14     41.17 o
 -10   6  12     1510.54     1513.20     50.40 o
  -8   6  12     1022.36     1084.70     42.68 o
  -6   6  12     2597.19     2557.09     55.19 o
  -4   6  12     2199.36     2095.40     49.07 o
  -2   6  12        4.79       20.50     29.73 o
   0   6  12     6945.47     6558.08     79.51 o
   2   6  12      128.86      151.03     24.67 o
   4   6  12     5328.07     5268.13     75.07 o
   6   6  12        2.47      -33.90     33.90 o
   8   6  12     1466.91     1425.36     49.69 o
  10   6  12      300.11      361.33     38.60 o
  12   6  12      223.34      253.07     37.45 o
  14   6  12      637.21      573.76     52.35 o
 -17   7  12       10.05      -55.19     57.32 o
 -15   7  12      100.80       87.49     39.66 o
 -13   7  12       34.78       34.25     44.28 o
 -11   7  12       62.69       92.20     30.97 o
  -9   7  12       52.06       39.40     30.26 o
  -7   7  12      414.22      363.02     31.77 o
  -5   7  12      659.30      683.35     36.83 o
  -3   7  12      160.62      122.28     25.91 o
  -1   7  12      168.60      133.81     28.93 o
   1   7  12      206.29      137.18     26.18 o
   3   7  12      495.71      500.29     35.32 o
   5   7  12        0.06       -2.13     35.41 o
   7   7  12        0.59      -27.86     37.36 o
   9   7  12      295.15      328.32     37.09 o
  11   7  12      665.03      742.27     48.89 o
  13   7  12      112.81       33.63     63.09 o
 -16   8  12      989.94      881.59     63.71 o
 -14   8  12      108.53      101.69     37.80 o
 -12   8  12      783.16      833.05     48.54 o
 -10   8  12      322.12      339.68     37.71 o
  -8   8  12     2487.30     2506.60     62.47 o
  -6   8  12      415.29      411.55     36.38 o
  -4   8  12      991.98     1004.22     41.62 o
  -2   8  12      359.90      411.29     34.61 o
   0   8  12      507.20      453.88     34.87 o
   2   8  12     2160.51     2110.04     55.19 o
   4   8  12     1020.73      962.07     43.57 o
   6   8  12     2034.97     2041.98     59.72 o
   8   8  12        1.86       13.31     41.53 o
  10   8  12     1461.87     1374.07     61.05 o
  12   8  12      194.78      178.80     42.33 o
  14   8  12      201.06      154.31     45.79 o
 -15   9  12       40.15      -29.02     63.98 o
 -13   9  12       19.15       71.61     35.49 o
 -11   9  12      114.82      118.64     34.34 o
  -9   9  12        4.41      -45.26     51.47 o
  -7   9  12        3.85       51.56     28.22 o
  -5   9  12        0.62       84.12     29.90 o
  -3   9  12        9.50       19.97     38.24 o
  -1   9  12        2.16        0.00     42.33 o
   1   9  12      137.47      149.96     29.90 o
   3   9  12      139.27      100.71     33.72 o
   5   9  12      142.25      150.58     32.39 o
   7   9  12        8.93      -46.94     46.94 o
   9   9  12        7.10      -15.09     49.16 o
  11   9  12       17.11       40.29     52.00 o
  13   9  12       19.14       90.07     41.35 o
 -14  10  12      139.39      199.83     44.01 o
 -12  10  12     1139.69     1127.12     61.94 o
 -10  10  12       64.64       42.42     51.56 o
  -8  10  12     3028.78     3151.08     79.06 o
  -6  10  12        5.02       15.71     42.95 o
  -4  10  12      917.17      879.10     46.94 o
  -2  10  12      810.93      806.43     44.99 o
   0  10  12       15.40       -7.37     41.44 o
   2  10  12     1682.88     1638.32     59.36 o
   4  10  12       17.04       23.96     44.90 o
   6  10  12     2192.36     2151.30     70.01 o
   8  10  12      479.94      445.90     44.81 o
  10  10  12      847.89      905.28     55.37 o
 -13  11  12       16.49      -57.32     57.32 o
 -11  11  12        0.94        0.00     53.68 o
  -9  11  12      108.04      151.91     38.33 o
  -7  11  12      193.35      155.46     40.91 o
  -5  11  12      223.76      215.54     39.84 o
  -3  11  12       77.82       68.33     35.76 o
  -1  11  12      339.12      325.48     41.79 o
   1  11  12       11.50        2.75     45.34 o
   3  11  12        0.81       -5.68     53.51 o
   5  11  12       33.39       87.40     33.36 o
   7  11  12      118.34      192.47     40.55 o
   9  11  12      176.33      194.95     45.79 o
 -10  12  12       67.23       53.51     41.26 o
  -8  12  12     1341.23     1255.78     65.49 o
  -6  12  12       47.87       58.65     38.24 o
  -4  12  12      487.18      496.65     47.83 o
  -2  12  12      395.63      414.57     45.52 o
   0  12  12       95.71      111.54     36.83 o
   2  12  12     1598.43     1569.11     64.60 o
   4  12  12       51.72       83.50     33.99 o
   6  12  12     1889.36     2043.84     73.12 o
   8  12  12       67.68       14.55     59.72 o
  -9  13  12      135.53      125.65     47.12 o
  -7  13  12      189.31      168.77     50.14 o
  -5  13  12        0.11      -27.33     57.68 o
  -3  13  12      132.32      149.96     41.62 o
  -1  13  12      369.81      360.89     48.54 o
   1  13  12      123.94      170.82     39.13 o
   3  13  12      315.92      346.51     47.83 o
   5  13  12      404.04      446.96     49.25 o
  -4  14  12      248.93      236.39     49.25 o
  -2  14  12      355.10      340.66     48.54 o
   0  14  12       10.40        3.64     57.41 o
   2  14  12      563.39      604.38     54.66 o
 -19   1  13      505.11      444.55     35.63 o
 -17   1  13      275.36      271.76     28.86 o
 -15   1  13       32.24       34.94     25.11 o
 -13   1  13     5354.68     5231.38     61.14 o
 -11   1  13     1604.71     1502.78     33.10 o
  -9   1  13      823.03      795.87     23.21 o
  -7   1  13     3752.86     3941.09     40.16 o
  -5   1  13       69.44       61.76     31.90 o
  -3   1  13     2548.86     2598.13     41.79 o
  -1   1  13     3535.14     3488.02     33.10 o
   1   1  13    10266.30    10286.87    105.42 o
   3   1  13      177.28      131.85     13.61 o
   5   1  13     1384.99     1420.81     39.44 o
   7   1  13     3181.16     3133.27     42.51 o
   9   1  13     1112.98     1142.54     30.33 o
  11   1  13      336.21      335.05     24.22 o
  13   1  13      109.78      107.11     23.86 o
  15   1  13      947.84      930.43    106.17 o
 -18   2  13       55.65      -13.09     43.39 o
 -16   2  13        6.95       10.15     39.04 o
 -14   2  13      185.95      187.01     26.47 o
 -12   2  13      326.83      320.99     53.29 o
 -10   2  13      200.79      168.39     20.89 o
  -8   2  13     3821.97     3759.42     43.17 o
  -6   2  13     1268.69     1289.84     35.05 o
  -4   2  13       21.38        4.34     16.22 o
  -2   2  13     1523.27     1585.24     23.69 o
   0   2  13      869.74      662.38     53.77 o
   2   2  13      411.25      442.03     16.71 o
   4   2  13      141.81      132.97     15.47 o
   6   2  13     1302.55     1338.45     50.40 o
   8   2  13      718.84      656.07     47.52 o
  10   2  13      916.34      904.83     30.96 o
  12   2  13       62.18       71.87     23.28 o
  14   2  13       16.51       20.33     37.40 o
  16   2  13      291.53      355.39     44.01 o
 -19   3  13      712.22      684.42     55.10 o
 -17   3  13      215.29      217.76     42.86 o
 -15   3  13      145.59      119.62     34.25 o
 -13   3  13     1578.95     1621.99     53.33 o
 -11   3  13     1686.35     1588.36     48.01 o
  -9   3  13     1213.68     1190.12     39.93 o
  -7   3  13      387.65      416.97     26.35 o
  -5   3  13     7413.77     7249.32     74.63 o
  -3   3  13     1754.54     1837.89     38.69 o
  -1   3  13     2202.99     2064.69     39.93 o
   1   3  13    14453.49    14208.75    141.80 o
   3   3  13      751.86      662.59     28.84 o
   5   3  13     2245.18     2305.79     49.96 o
   7   3  13      985.97     1018.95     38.60 o
   9   3  13     3776.52     3691.30     71.17 o
  11   3  13        2.55      -15.26     41.26 o
  13   3  13      578.01      471.27     45.26 o
  15   3  13      367.23      379.61     44.37 o
 -18   4  13      189.81      261.06     44.28 o
 -16   4  13      705.37      643.15     48.89 o
 -14   4  13       48.81       42.68     54.13 o
 -12   4  13      185.92      184.30     29.11 o
 -10   4  13     3101.51     3231.74     64.24 o
  -8   4  13     9432.57     9076.21     94.59 o
  -6   4  13     6335.59     6209.70     74.36 o
  -4   4  13     2793.33     2799.69     49.25 o
  -2   4  13    13999.89    13704.38    122.10 o
   0   4  13    10580.20    10760.05    110.48 o
   2   4  13     2976.68     2989.67     51.73 o
   4   4  13      737.42      716.27     34.07 o
   6   4  13      894.94      878.04     37.80 o
   8   4  13     1887.31     1857.67     54.39 o
  10   4  13      717.27      699.15     42.15 o
  12   4  13      624.87      553.18     45.34 o
  14   4  13      719.85      687.79     50.31 o
  16   4  13      849.93      782.82     59.90 o
 -17   5  13      693.16      732.51     52.89 o
 -15   5  13      380.19      337.02     40.64 o
 -13   5  13     1008.17     1086.03     49.07 o
 -11   5  13       85.53      119.79     28.04 o
  -9   5  13     4421.39     4287.96     72.23 o
  -7   5  13      468.42      474.73     29.55 o
  -5   5  13     3990.52     3977.56     62.29 o
  -3   5  13     2074.15     2077.56     44.72 o
  -1   5  13      678.28      670.22     30.70 o
   1   5  13     1395.13     1415.77     40.20 o
   3   5  13       46.19       76.05     21.92 o
   5   5  13     1453.29     1391.10     43.48 o
   7   5  13      195.01      173.30     28.40 o
   9   5  13     1156.53     1087.10     49.60 o
  11   5  13      346.38      393.90     40.29 o
  13   5  13      891.47      859.49     54.04 o
  15   5  13       32.78       25.29     58.83 o
 -16   6  13      218.43      291.58     42.86 o
 -14   6  13       84.01       37.98     50.67 o
 -12   6  13      232.06      263.99     32.65 o
 -10   6  13      455.67      450.86     35.85 o
  -8   6  13     5758.34     5653.06     83.77 o
  -6   6  13     5241.74     5079.21     75.16 o
  -4   6  13     6087.21     6011.29     78.00 o
  -2   6  13     6891.18     7059.16     81.81 o
   0   6  13     4175.70     4209.25     66.11 o
   2   6  13        2.49       27.86     30.08 o
   4   6  13        8.15       28.40     34.25 o
   6   6  13      438.89      461.25     31.77 o
   8   6  13      294.10      243.49     36.03 o
  10   6  13     1863.46     1872.76     63.45 o
  12   6  13      930.00      867.12     54.39 o
  14   6  13     1029.11     1067.93     59.54 o
 -17   7  13      334.56      375.26     46.14 o
 -15   7  13      646.98      628.34     49.51 o
 -13   7  13      483.93      488.49     44.55 o
 -11   7  13        9.25       10.29     41.17 o
  -9   7  13     2404.01     2455.66     61.32 o
  -7   7  13      639.84      629.75     36.20 o
  -5   7  13     1926.60     1986.61     51.11 o
  -3   7  13      943.34      839.79     37.45 o
  -1   7  13     2177.60     2225.39     51.38 o
   1   7  13     1022.30     1000.40     39.22 o
   3   7  13     1455.92     1441.24     46.05 o
   5   7  13     2537.07     2551.94     61.85 o
   7   7  13      298.66      324.51     33.45 o
   9   7  13      909.80      923.74     52.00 o
  11   7  13      206.10      167.53     39.93 o
  13   7  13      993.78     1031.55     58.30 o
 -16   8  13       71.27       29.37     68.15 o
 -14   8  13       92.65       76.84     39.58 o
 -12   8  13        0.05       -8.78     49.78 o
 -10   8  13      906.37      931.01     47.56 o
  -8   8  13     1106.08     1034.83     48.09 o
  -6   8  13     5205.06     5126.42     83.06 o
  -4   8  13     3531.21     3401.40     67.71 o
  -2   8  13     2258.88     2304.90     57.23 o
   0   8  13      589.14      671.46     34.25 o
   2   8  13      148.68      155.38     30.97 o
   4   8  13       18.06       96.46     25.82 o
   6   8  13      238.68      265.85     37.89 o
   8   8  13      534.10      516.79     41.97 o
  10   8  13      403.79      349.53     45.08 o
  12   8  13      622.80      704.12     50.22 o
 -15   9  13      643.91      710.68     54.66 o
 -13   9  13      156.76      164.87     39.13 o
 -11   9  13       81.63      107.19     31.32 o
  -9   9  13     1259.98     1206.09     54.04 o
  -7   9  13      179.30      206.93     32.83 o
  -5   9  13     3852.00     3855.91     77.20 o
  -3   9  13       95.69       84.39     29.11 o
  -1   9  13     2562.72     2728.61     63.98 o
   1   9  13       69.93      113.05     28.75 o
   3   9  13     1888.32     1956.61     59.19 o
   5   9  13       87.98       41.35     48.45 o
   7   9  13        9.29       28.13     44.46 o
   9   9  13      620.13      647.68     48.54 o
  11   9  13       12.53       44.72     52.09 o
 -14  10  13       92.80       44.55     66.20 o
 -12  10  13      234.87      242.34     46.05 o
 -10  10  13      338.53      319.89     43.92 o
  -8  10  13     1452.79     1470.61     60.52 o
  -6  10  13      891.48      905.72     46.94 o
  -4  10  13     1805.30     1742.05     60.07 o
  -2  10  13     1131.53     1197.31     51.64 o
   0  10  13     1159.19     1310.44     51.82 o
   2  10  13      280.68      202.58     41.08 o
   4  10  13       10.62       10.91     47.65 o
   6  10  13      338.24      420.52     45.96 o
   8  10  13      197.82      215.01     40.46 o
  10  10  13      370.48      323.53     48.98 o
 -11  11  13      127.37      140.65     40.64 o
  -9  11  13      593.02      607.57     48.72 o
  -7  11  13       93.54       33.19     52.09 o
  -5  11  13      553.86      441.19     45.26 o
  -3  11  13        6.25       30.70     31.68 o
  -1  11  13     1720.50     1785.09     63.89 o
   1  11  13       66.17       25.38     47.56 o
   3  11  13     2195.10     2291.95     70.46 o
   5  11  13      434.35      472.43     44.10 o
   7  11  13      211.42      235.06     41.71 o
   9  11  13      154.68      206.49     43.39 o
 -10  12  13      310.51      388.93     47.03 o
  -8  12  13        1.59        3.37     57.06 o
  -6  12  13      268.35      286.88     43.57 o
  -4  12  13      271.39      260.08     43.30 o
  -2  12  13      274.29      263.72     44.37 o
   0  12  13       32.88       -3.11     53.24 o
   2  12  13        3.69      -62.11     62.11 o
   4  12  13       62.75       16.42     52.62 o
   6  12  13       94.12       59.10     44.99 o
   8  12  13      302.07      301.61     47.21 o
  -7  13  13      256.04      275.88     45.34 o
  -5  13  13      199.26      213.41     42.86 o
  -3  13  13      273.35      368.07     44.19 o
  -1  13  13      412.14      281.73     50.22 o
   1  13  13       11.05      -51.20     55.19 o
   3  13  13      334.49      314.83     47.92 o
   5  13  13       58.70       51.47     56.52 o
  -4  14  13       44.32       80.66     40.11 o
  -2  14  13       21.90       77.82     41.79 o
   0  14  13      242.82      193.27     49.07 o
 -18   0  14     3857.15     3962.03     95.83 o
 -16   0  14     1183.29     1246.11     55.73 o
 -14   0  14     8533.04     8630.05    113.58 o
 -12   0  14      857.66      773.51     39.58 o
 -10   0  14    12276.46    11928.96    121.21 o
  -8   0  14      934.09      948.23     32.83 o
  -6   0  14     3663.51     3650.57     53.95 o
  -4   0  14     1300.29     1180.54     31.59 o
  -2   0  14     1375.09     1459.34     33.28 o
   0   0  14    30953.10    30544.49    197.70 o
   2   0  14     2571.56     2398.61     43.84 o
   4   0  14    11871.15    11636.31    119.35 o
   6   0  14      354.29      353.97     26.89 o
   8   0  14    10368.87    10154.34    109.06 o
  10   0  14       13.09      -32.74     36.91 o
  12   0  14        2.51       41.00     41.53 o
  14   0  14      811.87      848.58     52.27 o
  16   0  14      316.67      270.11     47.92 o
 -19   1  14      249.92      310.12     31.65 o
 -17   1  14       33.09       -3.19     36.52 o
 -15   1  14       65.76      104.63     22.40 o
 -13   1  14      146.37      147.84     49.82 o
 -11   1  14       58.52       55.05     39.09 o
  -9   1  14        0.01      -21.91     21.91 o
  -7   1  14     1531.32     1521.30     27.67 o
  -5   1  14      467.25      434.33     16.75 o
  -3   1  14     2207.48     2250.79     31.15 o
  -1   1  14     2565.16     2513.39     30.37 o
   1   1  14     1453.61     1483.32    180.67 o
   3   1  14       18.63       -6.23     17.21 o
   5   1  14       76.59       68.28     17.88 o
   7   1  14       29.43       30.90     26.00 o
   9   1  14       49.97       79.58     45.08 o
  11   1  14        4.98      -30.12     30.12 o
  13   1  14       13.46       14.65     31.86 o
  15   1  14       18.77       -8.47     39.49 o
 -18   2  14     1630.89     1630.91     55.55 o
 -16   2  14     1440.44     1455.09     60.74 o
 -14   2  14     5101.83     5092.65     64.78 o
 -12   2  14       27.09       26.49     31.46 o
 -10   2  14     6538.21     6365.37     63.18 o
  -8   2  14     3732.06     3562.37     64.78 o
  -6   2  14     2986.47     2898.99     35.54 o
  -4   2  14     9755.18     9557.14     71.28 o
  -2   2  14      259.80      283.42     14.52 o
   0   2  14    32366.95    30781.50    622.83 o
   2   2  14     6273.29     6252.15    129.11 o
   4   2  14     8141.17     8090.66     77.91 o
   6   2  14       33.97       17.03     19.05 o
   8   2  14     6326.31     6287.83    114.11 o
  10   2  14      456.87      466.72     30.39 o
  12   2  14      867.01      836.89     33.79 o
  14   2  14     1595.52     1575.62     46.52 o
  16   2  14        1.32       37.27     40.09 o
 -19   3  14        0.93       30.26     57.32 o
 -17   3  14       72.06       60.78     37.54 o
 -15   3  14      232.64      267.09     37.98 o
 -13   3  14      607.09      553.71     40.11 o
 -11   3  14        2.60      -23.25     36.29 o
  -9   3  14      145.62      128.84     25.38 o
  -7   3  14     1179.06     1193.93     37.45 o
  -5   3  14     4103.24     3902.58     57.41 o
  -3   3  14      281.57      280.67     22.72 o
  -1   3  14        0.06      -24.22     24.22 o
   1   3  14     2359.09     2367.46     46.32 o
   3   3  14      396.17      346.16     25.38 o
   5   3  14     1331.36     1282.23     40.55 o
   7   3  14      411.27      419.90     31.94 o
   9   3  14      250.75      242.69     35.32 o
  11   3  14      805.29      828.88     45.08 o
  13   3  14       26.28        1.51     35.58 o
  15   3  14        7.34       51.20     40.73 o
 -18   4  14     1935.62     1995.30     74.18 o
 -16   4  14        1.69      -54.04     54.04 o
 -14   4  14     3050.13     2988.07     73.65 o
 -12   4  14      196.40      214.21     31.50 o
 -10   4  14      692.82      722.66     38.78 o
  -8   4  14     1658.26     1714.01     47.83 o
  -6   4  14        3.84       20.94     29.11 o
  -4   4  14     4885.71     4913.72     65.49 o
  -2   4  14       31.35       53.51     19.70 o
   0   4  14    17129.18    17027.87    165.85 o
   2   4  14      268.21      282.00     23.16 o
   4   4  14     7337.58     7138.23     84.12 o
   6   4  14      116.00       81.99     28.84 o
   8   4  14      766.39      659.66     40.02 o
  10   4  14      484.23      362.75     40.11 o
  12   4  14       14.07       32.30     50.22 o
  14   4  14      440.02      445.81     49.60 o
 -17   5  14       30.07       74.98     39.66 o
 -15   5  14       76.13       77.73     36.12 o
 -13   5  14      649.25      710.77     45.79 o
 -11   5  14      189.80      137.45     29.46 o
  -9   5  14      355.39      436.49     33.90 o
  -7   5  14     3900.96     3624.13     64.51 o
  -5   5  14      882.90      830.03     35.49 o
  -3   5  14      461.95      457.70     28.66 o
  -1   5  14     1202.61     1056.84     35.58 o
   1   5  14       49.70      -12.16     22.89 o
   3   5  14      743.33      744.49     34.07 o
   5   5  14     1141.91     1089.40     42.06 o
   7   5  14      387.08      390.88     33.36 o
   9   5  14     1261.29     1286.40     51.29 o
  11   5  14      908.32      924.18     50.05 o
  13   5  14        0.42       48.89     50.22 o
  15   5  14        2.36       11.18     58.83 o
 -16   6  14      339.12      317.85     42.50 o
 -14   6  14      487.81      479.61     44.19 o
 -12   6  14      529.62      446.07     40.82 o
 -10   6  14      953.18     1086.03     45.34 o
  -8   6  14      891.21      864.99     45.70 o
  -6   6  14      873.46      897.29     39.75 o
  -4   6  14     3550.17     3431.31     62.56 o
  -2   6  14      242.72      305.52     29.11 o
   0   6  14     2881.03     2985.06     57.94 o
   2   6  14      307.74      333.29     29.46 o
   4   6  14     2926.59     2750.00     60.34 o
   6   6  14      115.43      150.94     30.88 o
   8   6  14      417.13      360.44     39.22 o
  10   6  14     1324.42     1392.17     61.23 o
  12   6  14      169.70      108.52     40.46 o
  14   6  14      649.49      669.69     57.06 o
 -17   7  14        0.52      -60.69     60.69 o
 -15   7  14       32.03       20.05     52.53 o
 -13   7  14       10.63      -23.78     52.27 o
 -11   7  14        2.60       33.01     28.40 o
  -9   7  14      288.05      299.13     36.20 o
  -7   7  14      371.64      354.85     35.14 o
  -5   7  14      169.77      173.30     28.66 o
  -3   7  14     1168.98     1065.53     42.68 o
  -1   7  14        9.32       -1.95     31.06 o
   1   7  14      579.53      608.64     35.94 o
   3   7  14      228.84      202.05     29.90 o
   5   7  14       34.55       79.24     30.70 o
   7   7  14      465.02      552.02     39.93 o
   9   7  14      483.64      535.07     42.24 o
  11   7  14       37.31      -22.10     56.17 o
  13   7  14        2.44       49.87     54.75 o
 -16   8  14     1291.85     1295.45     69.92 o
 -14   8  14      170.98      263.81     41.35 o
 -12   8  14      462.40      496.12     43.84 o
 -10   8  14       81.94      142.78     36.83 o
  -8   8  14     1830.86     1762.91     60.69 o
  -6   8  14      270.62      371.00     35.67 o
  -4   8  14     1079.45     1082.66     45.88 o
  -2   8  14     1810.30     1873.74     52.62 o
   0   8  14      302.62      284.31     28.84 o
   2   8  14     1891.66     1919.88     56.35 o
   4   8  14      409.03      373.66     35.41 o
   6   8  14     1947.22     2039.32     62.56 o
   8   8  14       53.96      -31.23     53.95 o
  10   8  14      375.10      358.76     47.38 o
  12   8  14      262.66      268.96     47.56 o
 -15   9  14       81.93       41.17     65.40 o
 -13   9  14       44.02       42.15     36.91 o
 -11   9  14        9.73       48.80     35.49 o
  -9   9  14        8.70       19.52     35.41 o
  -7   9  14        4.83       28.40     46.05 o
  -5   9  14        2.22       59.81     31.94 o
  -3   9  14        6.87       21.30     25.56 o
  -1   9  14       86.53      118.55     30.17 o
   1   9  14      131.84      150.94     31.59 o
   3   9  14       11.33      -30.08     45.17 o
   5   9  14        0.85       42.86     31.59 o
   7   9  14       41.45       53.95     34.61 o
   9   9  14       86.00      -16.06     59.90 o
  11   9  14       46.19      -35.49     56.61 o
 -14  10  14       20.11      130.53     40.29 o
 -12  10  14      301.21      335.33     47.21 o
 -10  10  14      108.52       86.69     38.07 o
  -8  10  14      743.74      781.49     51.91 o
  -6  10  14      408.25      400.29     39.93 o
  -4  10  14       73.49       68.68     35.14 o
  -2  10  14     1850.52     1845.16     61.49 o
   0  10  14      565.81      540.49     42.33 o
   2  10  14     2930.19     3040.69     75.87 o
   4  10  14      115.04      176.85     32.65 o
   6  10  14     2265.45     2302.06     73.21 o
   8  10  14       44.15       36.20     48.89 o
  10  10  14      345.07      413.06     50.76 o
 -11  11  14        4.39       39.04     54.13 o
  -9  11  14        1.64       46.05     54.31 o
  -7  11  14       25.45       37.09     52.00 o
  -5  11  14      372.59      422.74     46.50 o
  -3  11  14      898.49      983.37     52.44 o
  -1  11  14      486.59      612.98     47.92 o
   1  11  14       28.12      -43.66     53.60 o
   3  11  14        4.14        0.00     54.31 o
   5  11  14       35.40       51.02     52.80 o
   7  11  14       20.69      -47.83     54.04 o
   9  11  14        0.55       -7.37     57.06 o
 -10  12  14      210.70      186.70     45.26 o
  -8  12  14       82.50       59.01     61.85 o
  -6  12  14      833.23      816.72     55.99 o
  -4  12  14       93.54       35.23     41.62 o
  -2  12  14     1453.68     1515.87     65.84 o
   0  12  14      295.05      336.04     40.82 o
   2  12  14     2372.70     2258.14     77.64 o
   4  12  14        0.66       66.02     35.05 o
   6  12  14      497.71      418.74     51.47 o
  -7  13  14        1.43      -51.64     53.95 o
  -5  13  14       34.70       56.88     40.91 o
  -3  13  14      125.48      205.42     42.15 o
  -1  13  14      346.89      398.60     49.25 o
   1  13  14      175.26      215.98     43.57 o
   3  13  14      217.11      282.09     47.47 o
   5  13  14       45.23      120.95     39.22 o
  -2  14  14      779.80      937.84     61.05 o
   0  14  14       77.55       43.84     45.26 o
 -19   1  15      497.05      490.04     35.69 o
 -17   1  15      632.86      637.76     35.28 o
 -15   1  15        5.22      -17.31     32.17 o
 -13   1  15     2856.79     2952.96     49.05 o
 -11   1  15       55.56       80.83     16.83 o
  -9   1  15     2297.05     2185.57     75.82 o
  -7   1  15     3531.33     3502.54     41.00 o
  -5   1  15        7.08        3.37     14.09 o
  -3   1  15     6602.46     6462.46     48.69 o
  -1   1  15     4807.23     4635.11     41.63 o
   1   1  15     9131.41     8682.97     62.84 o
   3   1  15      384.07      362.48     17.91 o
   5   1  15     2435.40     2480.61     40.91 o
   7   1  15     1007.71      974.91     28.17 o
   9   1  15      184.82      214.17     20.77 o
  11   1  15     2259.11     2174.89     88.60 o
  13   1  15       35.29        5.27     29.22 o
  15   1  15      506.01      497.43     49.60 o
 -18   2  15       17.12       37.80     29.55 o
 -16   2  15      632.44      654.86     47.21 o
 -14   2  15      436.86      495.71     31.31 o
 -12   2  15      324.14      278.62     23.81 o
 -10   2  15      335.19      372.83     42.15 o
  -8   2  15     1826.84     1676.55     41.84 o
  -6   2  15     1423.67     1384.04     27.19 o
  -4   2  15        4.43        5.92     19.19 o
  -2   2  15      259.70      336.86     32.43 o
   0   2  15       71.19        5.06    373.80 o
   2   2  15     2398.47     2448.49     33.44 o
   4   2  15      540.62      528.04     22.82 o
   6   2  15     1115.36     1063.56     32.12 o
   8   2  15     2861.63     2776.17     45.55 o
  10   2  15      406.20      392.84     26.10 o
  12   2  15        2.00        8.70     26.06 o
  14   2  15        0.80      -16.26     42.50 o
 -17   3  15      650.84      669.77     51.91 o
 -15   3  15      154.31      155.11     33.45 o
 -13   3  15     1350.99     1425.00     53.24 o
 -11   3  15     1637.80     1677.19     50.93 o
  -9   3  15     1877.71     1848.27     49.69 o
  -7   3  15     1674.97     1694.49     45.08 o
  -5   3  15     1189.95     1269.36     37.00 o
  -3   3  15     5472.15     5179.93     65.66 o
  -1   3  15      967.74      895.69     31.94 o
   1   3  15     4890.70     4577.41     64.07 o
   3   3  15     1663.36     1750.04     43.39 o
   5   3  15      432.28      446.78     30.70 o
   7   3  15     1260.36     1210.53     46.41 o
   9   3  15      977.81      913.09     45.96 o
  11   3  15      955.89      970.59     50.76 o
  13   3  15      137.81      117.22     37.27 o
  15   3  15      698.75      660.72     57.15 o
 -18   4  15        4.70       44.01     59.54 o
 -16   4  15      128.51      129.64     38.51 o
 -14   4  15      341.47      326.28     41.44 o
 -12   4  15      169.06      182.17     30.79 o
 -10   4  15     1933.29     1948.89     52.44 o
  -8   4  15     1843.27     1811.71     49.34 o
  -6   4  15     1935.16     1866.73     45.88 o
  -4   4  15        2.82        9.41     30.44 o
  -2   4  15     1515.13     1373.36     39.58 o
   0   4  15      268.19      234.62     30.17 o
   2   4  15      947.42      949.65     35.76 o
   4   4  15     1858.49     1786.86     48.80 o
   6   4  15     2436.59     2356.28     56.61 o
   8   4  15     3521.92     3365.29     72.76 o
  10   4  15     1261.31     1259.33     55.64 o
  12   4  15      329.14      466.39     40.64 o
  14   4  15      580.99      550.51     54.13 o
 -17   5  15      306.90      221.22     46.67 o
 -15   5  15      215.89      273.04     39.22 o
 -13   5  15     1148.85     1154.00     52.89 o
 -11   5  15      210.35      203.12     31.68 o
  -9   5  15     1642.42     1641.96     51.11 o
  -7   5  15     1147.91     1141.05     42.15 o
  -5   5  15      215.58      275.88     26.18 o
  -3   5  15     2553.29     2498.79     52.00 o
  -1   5  15       49.40       47.92     21.56 o
   1   5  15     3816.57     3697.16     63.09 o
   3   5  15      183.44      237.99     26.71 o
   5   5  15     2336.41     2481.31     57.77 o
   7   5  15      336.46      393.19     32.83 o
   9   5  15      665.45      691.96     43.30 o
  11   5  15       51.47       47.21     51.47 o
  13   5  15      327.96      407.38     42.95 o
 -16   6  15      545.12      476.33     51.73 o
 -14   6  15      328.81      339.32     42.24 o
 -12   6  15     1293.30     1268.12     54.75 o
 -10   6  15     3288.09     3296.52     71.17 o
  -8   6  15     9486.82     9531.78    109.85 o
  -6   6  15     3511.73     3360.59     65.84 o
  -4   6  15      977.91      961.89     39.49 o
  -2   6  15      358.11      400.20     28.57 o
   0   6  15      621.11      678.91     33.72 o
   2   6  15      118.48      135.50     26.89 o
   4   6  15      274.48      284.57     30.17 o
   6   6  15     2422.39     2364.18     62.20 o
   8   6  15     3250.82     3341.69     76.58 o
  10   6  15     1232.30     1184.79     59.36 o
  12   6  15      400.85      403.39     47.38 o
  14   6  15      243.43      264.08     47.03 o
 -15   7  15      270.26      242.60     45.08 o
 -13   7  15     1119.57     1142.91     55.73 o
 -11   7  15        6.34       29.64     41.08 o
  -9   7  15     2844.25     2891.35     70.01 o
  -7   7  15      271.17      248.02     34.07 o
  -5   7  15     1780.81     1842.86     52.00 o
  -3   7  15     1671.13     1559.61     47.38 o
  -1   7  15      680.93      719.11     38.42 o
   1   7  15     1187.06     1092.15     42.50 o
   3   7  15      924.26      847.69     42.42 o
   5   7  15     3209.70     3362.98     72.23 o
   7   7  15       75.24       82.79     32.12 o
   9   7  15      641.02      653.71     47.12 o
  11   7  15      150.95      155.64     40.29 o
  13   7  15      462.88      544.30     51.56 o
 -16   8  15      204.61      198.68     52.98 o
 -14   8  15     1182.04     1098.28     61.94 o
 -12   8  15      738.54      764.01     50.76 o
 -10   8  15     3750.24     3690.24     83.41 o
  -8   8  15     5155.33     5163.16     89.71 o
  -6   8  15     3637.58     3717.75     74.89 o
  -4   8  15      557.04      599.14     38.69 o
  -2   8  15       64.02       63.53     29.11 o
   0   8  15      267.07      307.29     30.08 o
   2   8  15        6.50       -2.31     40.91 o
   4   8  15      784.19      830.83     43.75 o
   6   8  15     1485.60     1539.65     57.50 o
   8   8  15     2539.45     2660.29     74.80 o
  10   8  15     1074.98     1022.41     57.77 o
  12   8  15      174.65      184.92     44.19 o
 -15   9  15      254.56      240.38     44.72 o
 -13   9  15      220.77      269.84     44.72 o
 -11   9  15      266.29      327.08     40.20 o
  -9   9  15     1185.12     1193.76     55.37 o
  -7   9  15        6.22       34.34     40.02 o
  -5   9  15     2189.73     2307.56     62.65 o
  -3   9  15       93.12       31.59     45.43 o
  -1   9  15      484.04      490.80     37.54 o
   1   9  15       88.53       69.12     30.70 o
   3   9  15     1078.46     1087.63     47.74 o
   5   9  15      984.69      979.55     51.64 o
   7   9  15       34.57       89.89     34.25 o
   9   9  15      841.76      860.02     54.84 o
  11   9  15       30.00      -14.55     59.36 o
 -12  10  15      916.43      927.64     58.03 o
 -10  10  15      517.17      422.82     46.76 o
  -8  10  15      563.28      570.12     43.57 o
  -6  10  15      307.25      261.41     40.46 o
  -4  10  15      627.25      684.50     45.34 o
  -2  10  15      199.11      159.72     38.07 o
   0  10  15        6.46       -5.32     41.88 o
   2  10  15      376.27      316.34     45.70 o
   4  10  15      385.15      337.11     42.24 o
   6  10  15      909.08      873.87     57.32 o
   8  10  15      195.87      131.51     43.30 o
  10  10  15      251.13      256.45     45.88 o
 -11  11  15        6.84       55.81     38.95 o
  -9  11  15      529.21      585.48     49.43 o
  -7  11  15        1.70      -12.60     45.88 o
  -5  11  15     1912.39     2029.20     70.54 o
  -3  11  15       22.08        2.93     50.05 o
  -1  11  15     1370.29     1471.85     58.48 o
   1  11  15      118.30      159.55     33.63 o
   3  11  15      444.81      493.37     46.14 o
   5  11  15      716.05      634.90     52.27 o
   7  11  15       33.90       38.42     39.13 o
   9  11  15      345.97      387.60     49.25 o
 -10  12  15       75.28       73.03     43.39 o
  -8  12  15        9.35        7.01     53.51 o
  -6  12  15        6.72      -30.26     63.00 o
  -4  12  15       37.71       52.18     54.04 o
  -2  12  15        6.24      -35.41     63.18 o
   0  12  15      106.90      212.17     37.98 o
   2  12  15       58.92       23.25     64.60 o
   4  12  15      555.08      577.40     51.11 o
   6  12  15       98.66       89.53     41.08 o
  -7  13  15       14.33       22.45     40.29 o
  -5  13  15      644.54      750.17     54.04 o
  -3  13  15        1.00       14.20     53.95 o
  -1  13  15      305.03      271.97     44.72 o
   1  13  15       48.12      -61.32     61.32 o
   3  13  15       85.13      121.74     38.07 o
 -18   0  16     1373.76     1292.43     65.22 o
 -16   0  16       12.60       39.58     46.14 o
 -14   0  16      271.40      205.42     35.76 o
 -12   0  16      788.00      762.33     39.22 o
 -10   0  16      490.63      507.30     32.57 o
  -8   0  16     8666.45     8264.54     90.42 o
  -6   0  16     3553.68     3518.36     56.52 o
  -4   0  16    21591.87    21318.58    180.31 o
  -2   0  16     1498.13     1512.58     37.00 o
   0   0  16    22161.59    21434.91    181.02 o
   2   0  16      266.36      233.55     22.89 o
   4   0  16     7211.31     6904.76     81.73 o
   6   0  16     1942.67     1738.59     48.36 o
   8   0  16      193.11      168.15     30.61 o
  10   0  16     1384.25     1441.51     53.95 o
  12   0  16      201.38      240.03     38.33 o
  14   0  16     1645.70     1753.32     71.43 o
 -19   1  16       35.34        5.43     40.92 o
 -17   1  16       25.18       81.32     25.56 o
 -15   1  16       39.40       -8.68     30.57 o
 -13   1  16       28.45       34.31     24.26 o
 -11   1  16      663.25      637.44     25.80 o
  -9   1  16      501.55      541.15     22.36 o
  -7   1  16      769.08      811.20     23.95 o
  -5   1  16     2120.50     2046.75     50.09 o
  -3   1  16     1349.03     1352.64     30.30 o
  -1   1  16       78.57      114.16     58.88 o
   1   1  16     1691.68     1722.90    107.19 o
   3   1  16      542.39      493.26     20.67 o
   5   1  16      629.06      530.05     30.92 o
   7   1  16      103.49      124.19     19.53 o
   9   1  16       98.78      131.31     20.10 o
  11   1  16       46.47      -10.99     28.48 o
  13   1  16       33.70       58.73     29.72 o
  15   1  16       33.67       59.47     54.57 o
 -18   2  16     2006.83     1949.09    131.59 o
 -16   2  16        6.28      -15.49     36.63 o
 -14   2  16     2887.29     2804.26     51.39 o
 -12   2  16     1824.89     1740.24     38.65 o
 -10   2  16      580.32      514.85     32.65 o
  -8   2  16     8114.22     7887.07    116.91 o
  -6   2  16     1258.51     1169.02     26.26 o
  -4   2  16     8045.30     8013.60     57.76 o
  -2   2  16     3389.61     3277.71     76.45 o
   0   2  16    23719.87    22517.21    139.40 o
   2   2  16        3.82       39.40     52.53 o
   4   2  16     5966.80     5791.05    115.71 o
   6   2  16     1956.59     1952.35     37.11 o
   8   2  16     1050.56      969.71     31.67 o
  10   2  16     3277.20     3270.40     53.56 o
  12   2  16       20.18       43.80     27.02 o
  14   2  16     2212.65     2170.57     55.31 o
 -17   3  16       29.44       13.49     57.77 o
 -15   3  16      100.98      138.43     32.39 o
 -13   3  16      717.47      699.59     42.77 o
 -11   3  16       86.35       83.77     29.02 o
  -9   3  16      362.50      396.91     29.64 o
  -7   3  16      161.27      159.55     25.11 o
  -5   3  16      824.67      788.95     33.01 o
  -3   3  16     1579.27     1518.26     40.73 o
  -1   3  16      630.41      611.83     30.97 o
   1   3  16     1722.06     1558.19     43.84 o
   3   3  16     3263.77     3158.36     57.86 o
   5   3  16       37.10       60.69     22.98 o
   7   3  16       20.23       29.11     25.91 o
   9   3  16      451.81      452.82     40.11 o
  11   3  16        5.34       36.91     50.14 o
  13   3  16       19.84      123.87     34.25 o
  15   3  16      118.07      167.98     43.13 o
 -18   4  16      890.53      898.71     61.23 o
 -16   4  16        1.72      -19.43     52.71 o
 -14   4  16      660.77      702.16     47.47 o
 -12   4  16      620.55      620.79     40.82 o
 -10   4  16       10.40       -6.57     38.78 o
  -8   4  16     4932.51     4888.96     74.98 o
  -6   4  16      333.19      314.39     28.22 o
  -4   4  16     6414.66     6263.39     77.73 o
  -2   4  16       91.44       27.15     31.77 o
   0   4  16    10270.02     9867.91     96.72 o
   2   4  16       54.87      105.06     20.68 o
   4   4  16      340.39      267.98     28.93 o
   6   4  16     1285.74     1239.19     46.59 o
   8   4  16       40.64       -7.19     43.75 o
  10   4  16     1058.19     1047.61     52.71 o
  12   4  16        2.23       76.67     33.45 o
  14   4  16     1126.47     1126.41     64.78 o
 -17   5  16       28.48      -63.89     63.89 o
 -15   5  16      283.75      275.43     42.42 o
 -13   5  16      307.05      376.59     40.29 o
 -11   5  16       15.93        9.76     37.71 o
  -9   5  16      475.70      399.75     36.83 o
  -7   5  16     2026.14     1901.16     52.00 o
  -5   5  16      766.20      752.56     33.99 o
  -3   5  16       39.93       39.22     23.78 o
  -1   5  16      338.03      295.05     28.84 o
   1   5  16     2992.30     2823.12     57.50 o
   3   5  16     1341.36     1417.10     44.46 o
   5   5  16       12.18      -23.25     35.23 o
   7   5  16      216.04      285.20     32.92 o
   9   5  16      791.78      850.71     46.67 o
  11   5  16      853.34      813.08     51.38 o
  13   5  16       69.50      -41.53     59.28 o
 -16   6  16      908.03      877.24     58.21 o
 -14   6  16       61.40       15.44     51.82 o
 -12   6  16     1095.37     1070.68     53.33 o
 -10   6  16      641.63      593.99     43.57 o
  -8   6  16      766.39      836.24     42.68 o
  -6   6  16      791.15      764.63     39.84 o
  -4   6  16     2475.72     2510.23     55.55 o
  -2   6  16     1369.53     1351.97     44.90 o
   0   6  16       29.77       34.43     24.31 o
   2   6  16     1652.66     1719.43     51.29 o
   4   6  16     1216.17     1140.34     45.96 o
   6   6  16     1478.97     1430.24     55.28 o
   8   6  16      141.87      174.01     38.07 o
  10   6  16     1404.87     1451.80     61.49 o
  12   6  16      152.31      118.28     41.35 o
  14   6  16      101.67      152.80     39.22 o
 -15   7  16       74.45       55.19     58.92 o
 -13   7  16      470.80      504.19     47.30 o
 -11   7  16       25.66       44.10     46.14 o
  -9   7  16      104.66      126.00     34.25 o
  -7   7  16        1.36      -27.51     39.31 o
  -5   7  16       41.15       65.75     29.55 o
  -3   7  16        5.60      -38.69     38.69 o
  -1   7  16       36.87      -22.80     34.52 o
   1   7  16      511.07      480.06     37.80 o
   3   7  16     1062.92      976.80     46.50 o
   5   7  16      509.70      625.76     41.35 o
   7   7  16       76.08      125.92     31.77 o
   9   7  16      354.61      450.24     44.37 o
  11   7  16       11.72      -51.20     51.20 o
  13   7  16        6.10      -41.26     58.30 o
 -14   8  16      169.45      208.17     43.39 o
 -12   8  16      421.71      399.66     48.18 o
 -10   8  16      476.24      302.23     45.70 o
  -8   8  16      173.05      193.80     39.13 o
  -6   8  16     1249.32     1227.48     48.98 o
  -4   8  16     1447.11     1486.05     51.20 o
  -2   8  16     1597.45     1607.17     51.20 o
   0   8  16       74.90       75.69     30.79 o
   2   8  16     1925.00     2018.02     58.92 o
   4   8  16      145.30       98.76     36.38 o
   6   8  16      647.02      507.48     49.78 o
   8   8  16      118.23       84.39     43.92 o
  10   8  16      366.62      384.31     46.59 o
  12   8  16      123.65      262.57     40.64 o
 -13   9  16       57.24      -31.23     58.65 o
 -11   9  16      130.55      134.43     37.80 o
  -9   9  16      240.80      292.21     40.64 o
  -7   9  16      257.68      215.63     38.24 o
  -5   9  16      181.44      194.60     34.78 o
  -3   9  16      308.16      338.35     36.20 o
  -1   9  16       68.33       34.96     45.52 o
   1   9  16        0.00      -20.41     42.24 o
   3   9  16       63.11       10.65     46.59 o
   5   9  16       73.22      135.32     35.67 o
   7   9  16       84.59       98.76     37.00 o
   9   9  16       14.89      -50.76     61.23 o
  11   9  16       19.28      -33.63     58.21 o
 -12  10  16      183.13      198.68     45.26 o
 -10  10  16      235.20      307.11     40.11 o
  -8  10  16       55.75        9.14     49.78 o
  -6  10  16      625.97      682.82     45.08 o
  -4  10  16      210.45      279.34     38.42 o
  -2  10  16      958.10      956.12     51.47 o
   0  10  16       21.11      -27.60     46.05 o
   2  10  16     1035.20     1144.51     55.46 o
   4  10  16      142.61       95.75     38.60 o
   6  10  16      307.16      383.96     45.17 o
   8  10  16      288.99      225.21     42.15 o
  10  10  16       30.35      -62.29     62.29 o
 -11  11  16        8.10       51.20     38.51 o
  -9  11  16      137.30      177.38     42.50 o
  -7  11  16      283.34      252.81     41.62 o
  -5  11  16      571.42      642.53     52.35 o
  -3  11  16      466.51      558.50     46.32 o
  -1  11  16       37.44       49.69     38.42 o
   1  11  16        0.81      108.79     33.54 o
   3  11  16       14.03      -15.88     52.89 o
   5  11  16       12.27      -43.57     60.25 o
   7  11  16       54.81      112.96     40.64 o
 -10  12  16      558.63      567.73     55.37 o
  -8  12  16        1.13      -58.30     58.30 o
  -6  12  16     1191.42     1219.22     65.31 o
  -4  12  16       25.56       50.05     52.62 o
  -2  12  16     2204.07     2266.39     76.40 o
   0  12  16      173.51      134.43     43.13 o
   2  12  16      991.17     1103.69     60.78 o
   4  12  16      134.42      118.73     41.88 o
   6  12  16      207.36      185.37     45.52 o
  -7  13  16       26.74       49.60     60.69 o
  -5  13  16       86.70       99.56     44.28 o
  -3  13  16       81.00      162.83     41.08 o
  -1  13  16       69.13        7.19     57.50 o
   1  13  16       29.14      -36.65     56.26 o
   3  13  16       10.72      -55.55     55.55 o
 -19   1  17      299.03      322.67     32.25 o
 -17   1  17      650.27      675.72     36.74 o
 -15   1  17        2.50       40.14     21.95 o
 -13   1  17     1722.15     1732.48     41.48 o
 -11   1  17      588.68      580.24     43.70 o
  -9   1  17     1516.58     1446.59     32.31 o
  -7   1  17     6412.07     6345.96     56.28 o
  -5   1  17      444.75      529.98     29.90 o
  -3   1  17      524.04      462.96     18.63 o
  -1   1  17       58.25       68.83     13.48 o
   1   1  17     9585.18     9436.15     65.19 o
   3   1  17       22.20       70.95     57.90 o
   5   1  17      241.50      222.68     19.79 o
   7   1  17     3896.83     3827.02     51.42 o
   9   1  17        6.56       21.55     64.24 o
  11   1  17     1649.67     1683.62    115.62 o
  13   1  17       51.87       41.47     28.84 o
  15   1  17      400.47      359.93     35.84 o
 -18   2  17       43.83       34.41     43.23 o
 -16   2  17      423.67      517.70     32.97 o
 -14   2  17        1.07      -15.42     32.46 o
 -12   2  17       18.02        2.48     31.68 o
 -10   2  17      651.24      636.68     35.32 o
  -8   2  17     1630.38     1510.27     33.88 o
  -6   2  17      113.27      100.61     18.63 o
  -4   2  17       17.61        7.29     22.88 o
  -2   2  17      182.59      207.36     16.06 o
   0   2  17      294.80      489.46    233.42 o
   2   2  17      121.68      146.27     16.74 o
   4   2  17      948.62      955.59     61.49 o
   6   2  17     1470.70     1394.50     33.97 o
   8   2  17      844.03      857.83     30.05 o
  10   2  17       50.76       74.94     28.00 o
  12   2  17       35.46       50.36     28.50 o
  14   2  17       20.04       -8.94     46.74 o
 -17   3  17      860.09     1015.13     55.10 o
 -15   3  17      355.54      362.04     39.04 o
 -13   3  17      360.82      409.16     34.07 o
 -11   3  17      846.35      777.94     41.71 o
  -9   3  17      953.66      932.25     40.73 o
  -7   3  17     6091.09     5962.57     79.68 o
  -5   3  17      370.72      363.90     27.77 o
  -3   3  17    10026.50     9629.56     93.26 o
  -1   3  17      451.89      481.83     30.61 o
   1   3  17     3181.22     3076.99     58.30 o
   3   3  17     1939.09     1996.99     48.98 o
   5   3  17     1033.66      990.11     41.08 o
   7   3  17     1425.88     1403.62     50.85 o
   9   3  17       18.66      -43.48     44.37 o
  11   3  17     2242.46     2231.61     71.25 o
  13   3  17       35.34       20.05     50.58 o
 -18   4  17      455.89      415.55     49.60 o
 -16   4  17     1027.56     1182.40     58.39 o
 -14   4  17     1397.65     1448.60     59.72 o
 -12   4  17        6.39       10.12     42.95 o
 -10   4  17      390.71      428.68     32.21 o
  -8   4  17      254.13      271.26     30.17 o
  -6   4  17        7.98        1.86     29.82 o
  -4   4  17      381.16      346.51     29.99 o
  -2   4  17      183.31      179.25     23.96 o
   0   4  17     3267.98     3195.27     60.25 o
   2   4  17     1654.96     1567.87     45.08 o
   4   4  17      440.48      424.86     31.23 o
   6   4  17      239.54      231.16     32.03 o
   8   4  17      874.87      890.99     47.38 o
  10   4  17      461.06      480.24     43.84 o
  12   4  17       13.78       41.88     49.96 o
  14   4  17        0.17       34.78     40.20 o
 -17   5  17      372.64      447.23     46.14 o
 -15   5  17      276.82      257.07     43.57 o
 -13   5  17     1148.57     1189.85     53.33 o
 -11   5  17      243.35      215.09     33.63 o
  -9   5  17      642.00      663.03     37.71 o
  -7   5  17      970.14      833.49     39.66 o
  -5   5  17      139.18      168.95     26.35 o
  -3   5  17     2175.71     2142.07     50.40 o
  -1   5  17      240.49      298.15     27.95 o
   1   5  17     1151.13     1163.50     41.88 o
   3   5  17      665.68      707.66     39.66 o
   5   5  17      341.79      359.02     32.39 o
   7   5  17      361.87      391.50     35.94 o
   9   5  17      153.98      156.17     35.49 o
  11   5  17      392.47      426.99     43.57 o
  13   5  17       30.22      -10.65     59.28 o
 -16   6  17     1827.18     1835.58     73.47 o
 -14   6  17      989.40     1038.82     54.93 o
 -12   6  17      687.16      681.84     48.18 o
 -10   6  17      506.83      570.39     38.95 o
  -8   6  17      396.56      399.93     35.05 o
  -6   6  17       18.22        4.26     34.78 o
  -4   6  17       10.28      -36.56     36.56 o
  -2   6  17     1485.51     1508.15     48.18 o
   0   6  17     4044.46     3902.94     69.75 o
   2   6  17     3723.52     3853.51     72.59 o
   4   6  17      947.80      791.87     43.21 o
   6   6  17     1421.52     1490.40     56.52 o
   8   6  17     2395.96     2470.13     70.99 o
  10   6  17      924.29      957.19     54.84 o
  12   6  17      126.83      105.77     41.62 o
 -15   7  17      130.87      116.95     43.04 o
 -13   7  17     1150.02     1094.73     58.03 o
 -11   7  17      267.65      227.61     37.98 o
  -9   7  17      393.28      375.53     39.84 o
  -7   7  17      429.63      388.04     36.20 o
  -5   7  17     2527.87     2587.52     62.20 o
  -3   7  17     1792.92     1794.50     51.91 o
  -1   7  17      425.10      429.75     32.65 o
   1   7  17     2637.28     2482.73     62.74 o
   3   7  17      307.79      306.76     37.62 o
   5   7  17     1048.41      987.27     48.72 o
   7   7  17      150.11      212.79     37.54 o
   9   7  17     1083.17     1000.05     55.19 o
  11   7  17       37.91       41.08     53.06 o
 -14   8  17     1064.65     1004.31     60.52 o
 -12   8  17      835.17      728.96     53.06 o
 -10   8  17     1316.67     1346.03     56.70 o
  -8   8  17      820.91      883.01     47.38 o
  -6   8  17      200.50      246.86     34.96 o
  -4   8  17      391.57      480.86     35.76 o
  -2   8  17      571.05      533.03     38.87 o
   0   8  17     2200.37     2232.23     61.40 o
   2   8  17     1399.15     1472.39     54.31 o
   4   8  17     1747.89     1771.42     58.39 o
   6   8  17     2244.82     2197.09     69.30 o
   8   8  17     1448.01     1395.63     62.74 o
  10   8  17      356.29      303.30     47.38 o
  12   8  17        4.59       81.90     37.09 o
 -13   9  17      603.27      677.94     51.29 o
 -11   9  17      172.64      133.37     39.31 o
  -9   9  17      329.56      375.00     41.71 o
  -7   9  17        3.86       13.84     44.99 o
  -5   9  17      693.93      713.70     42.59 o
  -3   9  17      548.31      499.58     41.53 o
  -1   9  17       39.51      107.90     30.35 o
   1   9  17      314.51      325.84     37.18 o
   3   9  17      200.37      262.39     37.00 o
   5   9  17      907.74      951.69     54.04 o
   7   9  17        7.08       22.18     51.02 o
   9   9  17      468.52      507.92     50.58 o
 -12  10  17      477.13      501.62     52.53 o
 -10  10  17       66.51       39.84     41.08 o
  -8  10  17        0.01      -46.76     46.76 o
  -6  10  17       38.00       88.29     37.62 o
  -4  10  17       35.45       62.56     32.03 o
  -2  10  17      529.81      582.81     47.03 o
   0  10  17      466.48      449.27     43.66 o
   2  10  17     1318.84     1393.94     60.52 o
   4  10  17      615.77      605.00     46.76 o
   6  10  17      319.27      406.67     44.99 o
   8  10  17       91.34       85.10     39.58 o
 -11  11  17       39.88      159.46     41.44 o
  -9  11  17      741.26      720.62     54.04 o
  -7  11  17       15.31       32.74     56.61 o
  -5  11  17     1385.92     1342.48     62.38 o
  -3  11  17      319.34      300.81     41.62 o
  -1  11  17      233.02      263.37     42.42 o
   1  11  17      410.22      335.51     45.43 o
   3  11  17       22.98       35.76     50.31 o
   5  11  17      733.15      728.78     56.97 o
   7  11  17        7.73       51.29     39.31 o
  -8  12  17       86.40      116.69     42.50 o
  -6  12  17        5.78      -24.49     64.51 o
  -4  12  17       99.69      110.39     41.79 o
  -2  12  17       25.77       40.37     57.68 o
   0  12  17      314.15      421.76     45.34 o
   2  12  17      111.96      126.80     42.33 o
   4  12  17      190.53      218.91     44.99 o
  -5  13  17      313.14      227.16     50.22 o
  -3  13  17       32.48       66.37     39.40 o
  -1  13  17      107.71       40.46     58.21 o
   1  13  17      209.17      266.65     43.57 o
 -18   0  18       41.65       63.80     38.07 o
 -16   0  18     1884.28     2021.75     68.86 o
 -14   0  18       25.70       27.77     42.86 o
 -12   0  18     4031.84     3868.15     78.26 o
 -10   0  18     2211.81     2168.16     56.26 o
  -8   0  18    24155.72    23609.99    224.68 o
  -6   0  18      825.40      844.94     33.90 o
  -4   0  18     1212.19     1251.35     37.98 o
  -2   0  18      326.83      283.51     24.93 o
   0   0  18     2377.52     2378.46     49.60 o
   2   0  18        3.45       39.93     20.50 o
   4   0  18      155.60      192.29     25.38 o
   6   0  18     5862.79     5750.50     87.49 o
   8   0  18     1612.00     1667.43     56.35 o
  10   0  18     4834.00     4990.74     96.37 o
  12   0  18       27.78      -56.61     56.61 o
  14   0  18     1546.95     1621.02     71.25 o
 -17   1  18      203.95      215.64     30.71 o
 -15   1  18      376.03      340.75     31.37 o
 -13   1  18        8.73        7.22     35.85 o
 -11   1  18      216.19      179.55     22.38 o
  -9   1  18        0.35      -11.68     31.19 o
  -7   1  18      267.57      301.10     36.56 o
  -5   1  18       27.97       43.82     13.52 o
  -3   1  18      104.25       79.94     21.78 o
  -1   1  18      114.04      159.53     20.54 o
   1   1  18      591.01      708.80     23.84 o
   3   1  18     1693.24     1586.82     32.94 o
   5   1  18      248.40      308.57     21.03 o
   7   1  18       12.59      -18.27     31.37 o
   9   1  18       38.10      -15.98     34.77 o
  11   1  18        1.47      -24.32     37.53 o
  13   1  18        2.71       -8.88     30.76 o
 -18   2  18      366.32      384.95     57.28 o
 -16   2  18     1430.05     1400.15     45.87 o
 -14   2  18       17.75       54.78     45.26 o
 -12   2  18     3000.56     2870.48     69.88 o
 -10   2  18     1130.03     1109.79     32.21 o
  -8   2  18    11230.71    10910.29     78.49 o
  -6   2  18       79.31       83.23     26.49 o
  -4   2  18     7309.68     7138.42     58.82 o
  -2   2  18      304.37      282.94     18.50 o
   0   2  18    11823.86    11305.07    141.93 o
   2   2  18     2121.90     2178.88     36.50 o
   4   2  18      620.78      582.83     36.25 o
   6   2  18     3610.93     3667.48     84.25 o
   8   2  18      274.06      326.46     24.40 o
  10   2  18     2385.56     2324.48     50.66 o
  12   2  18       44.06       78.71     25.69 o
  14   2  18     1294.34     1314.17     47.81 o
 -17   3  18       18.44       42.24     40.02 o
 -15   3  18        0.13       30.88     48.27 o
 -13   3  18      143.89      158.57     33.90 o
 -11   3  18      286.69      316.52     33.72 o
  -9   3  18       19.50       -4.26     34.34 o
  -7   3  18      295.66      337.73     31.77 o
  -5   3  18      728.60      642.53     32.21 o
  -3   3  18      308.80      291.41     28.84 o
  -1   3  18     1308.72     1345.32     40.46 o
   1   3  18     2154.18     1914.11     51.82 o
   3   3  18      916.03      799.06     39.04 o
   5   3  18      142.26      146.77     26.53 o
   7   3  18      312.72      327.43     36.03 o
   9   3  18      219.12      208.62     33.45 o
  11   3  18        3.55        3.11     54.22 o
  13   3  18      159.46      134.61     42.15 o
 -18   4  18      202.77      188.30     45.26 o
 -16   4  18      545.30      518.13     53.42 o
 -14   4  18       31.29      -54.13     54.13 o
 -12   4  18     2129.83     2106.22     62.82 o
 -10   4  18      256.91      261.33     31.86 o
  -8   4  18     2916.96     2854.79     62.91 o
  -6   4  18       66.89       87.32     23.87 o
  -4   4  18     3060.08     3009.19     59.45 o
  -2   4  18      116.13      136.56     23.60 o
   0   4  18     1080.26     1081.42     43.84 o
   2   4  18      946.85      865.52     40.20 o
   4   4  18       32.37       34.61     25.56 o
   6   4  18     1662.02     1653.49     54.57 o
   8   4  18        4.91       49.69     28.40 o
  10   4  18     1619.60     1633.44     64.16 o
  12   4  18        1.01      -54.75     54.75 o
  14   4  18      701.64      740.32     56.97 o
 -17   5  18       70.14       72.59     40.37 o
 -15   5  18      187.21      209.06     41.35 o
 -13   5  18       41.97       46.67     35.94 o
 -11   5  18        8.36       18.19     44.63 o
  -9   5  18        1.26       -4.70     36.12 o
  -7   5  18       12.38       23.51     25.82 o
  -5   5  18      286.98      268.69     28.75 o
  -3   5  18      509.07      456.63     31.06 o
  -1   5  18       94.33       92.82     25.20 o
   1   5  18      199.39      190.96     28.57 o
   3   5  18      923.25      991.35     42.15 o
   5   5  18        4.83       38.42     26.09 o
   7   5  18      135.07      111.10     34.70 o
   9   5  18       14.22       23.16     46.76 o
  11   5  18       92.39      127.51     38.60 o
  13   5  18      167.88      105.33     44.90 o
 -16   6  18      654.89      563.74     59.01 o
 -14   6  18      174.50      163.54     41.97 o
 -12   6  18      950.12      940.51     54.13 o
 -10   6  18      282.40      339.06     35.76 o
  -8   6  18     1032.69     1119.13     45.61 o
  -6   6  18      209.20      247.04     31.68 o
  -4   6  18     1000.05      958.79     41.53 o
  -2   6  18     1821.39     1863.62     52.80 o
   0   6  18      295.30      347.13     34.78 o
   2   6  18     2109.01     2243.67     60.34 o
   4   6  18      362.41      382.80     35.49 o
   6   6  18     1993.67     1993.00     64.16 o
   8   6  18       59.96       71.88     35.14 o
  10   6  18      296.68      281.47     43.92 o
  12   6  18      139.08      180.67     41.88 o
 -15   7  18      116.13       89.53     43.04 o
 -13   7  18      802.57      796.40     55.19 o
 -11   7  18      312.03      362.48     39.66 o
  -9   7  18      394.20      419.90     40.64 o
  -7   7  18       10.41       -7.37     41.17 o
  -5   7  18       42.42      -16.33     46.32 o
  -3   7  18        5.35      -20.41     42.06 o
  -1   7  18       18.90      -38.51     40.82 o
   1   7  18      800.30      814.41     44.01 o
   3   7  18     1271.13     1385.69     52.80 o
   5   7  18      739.57      727.36     47.38 o
   7   7  18       10.47      -31.86     48.18 o
   9   7  18        6.35        3.19     57.23 o
  11   7  18      104.04       35.67     41.53 o
 -14   8  18      419.06      395.32     48.18 o
 -12   8  18      534.99      536.32     48.63 o
 -10   8  18      592.68      541.73     46.85 o
  -8   8  18      105.04      149.34     34.70 o
  -6   8  18     1217.77     1138.92     49.60 o
  -4   8  18      433.96      425.66     39.40 o
  -2   8  18      765.93      807.85     44.81 o
   0   8  18      128.35      110.30     34.34 o
   2   8  18      587.37      680.33     45.17 o
   4   8  18      217.70      181.46     38.24 o
   6   8  18      309.96      335.86     43.30 o
   8   8  18      831.30      826.75     55.19 o
  10   8  18       22.88       28.48     54.66 o
 -13   9  18      172.22      202.41     47.56 o
 -11   9  18      317.08      319.27     43.30 o
  -9   9  18      140.30      117.84     38.51 o
  -7   9  18      156.54      175.16     35.94 o
  -5   9  18       11.60       64.51     28.84 o
  -3   9  18        0.01       16.06     30.97 o
  -1   9  18       85.34       88.38     31.41 o
   1   9  18      522.56      582.02     44.01 o
   3   9  18      605.10      573.94     47.03 o
   5   9  18      211.75      207.20     42.50 o
   7   9  18      193.43      164.60     40.82 o
   9   9  18        5.08        0.00     57.06 o
 -12  10  18       68.97      101.51     42.42 o
 -10  10  18      693.31      756.65     52.53 o
  -8  10  18      133.69      121.57     39.13 o
  -6  10  18     1245.65     1206.80     56.44 o
  -4  10  18       68.86       54.57     37.00 o
  -2  10  18      810.40      787.17     52.89 o
   0  10  18       18.32        2.93     48.45 o
   2  10  18      444.62      481.30     46.59 o
   4  10  18      248.70      283.86     41.79 o
   6  10  18       17.12       69.75     36.29 o
   8  10  18      708.24      721.68     55.19 o
 -11  11  18       36.69       -7.63     63.71 o
  -9  11  18      170.43      121.12     47.47 o
  -7  11  18      208.13      163.89     44.46 o
  -5  11  18       78.78       66.73     39.84 o
  -3  11  18       12.18      -12.78     54.31 o
  -1  11  18       51.38       90.87     35.49 o
   1  11  18       12.98       38.95     55.73 o
   3  11  18       16.11      -33.72     52.44 o
   5  11  18       66.78       60.34     42.33 o
   7  11  18      116.22       37.89     64.07 o
  -8  12  18        0.54        0.00     53.51 o
  -6  12  18      711.47      642.09     56.35 o
  -4  12  18       19.18        3.46     57.06 o
  -2  12  18     1049.67      946.19     61.14 o
   0  12  18       10.84      -17.48     58.30 o
   2  12  18      209.61      193.89     44.37 o
   4  12  18      314.82      377.57     47.30 o
  -3  13  18        0.34       60.61     38.07 o
  -1  13  18       11.97       13.22     40.73 o
   1  13  18        0.20      -49.96     63.80 o
 -17   1  19      545.56      588.24     36.87 o
 -15   1  19     1298.14     1246.70     39.92 o
 -13   1  19       17.92      -28.99     29.49 o
 -11   1  19     1100.74     1087.12     31.84 o
  -9   1  19      493.18      443.37     38.69 o
  -7   1  19     4520.55     4221.68     56.39 o
  -5   1  19      763.36      723.10     23.25 o
  -3   1  19     3834.07     3599.39     52.22 o
  -1   1  19      640.92      694.66     22.81 o
   1   1  19     1577.63     1474.88     46.36 o
   3   1  19     3154.01     3196.10     73.16 o
   5   1  19      326.01      306.58     46.14 o
   7   1  19     1400.06     1425.84     36.95 o
   9   1  19      237.16      287.09     34.52 o
  11   1  19     1724.75     1587.35     46.81 o
  13   1  19      144.39      101.87     28.96 o
 -18   2  19       65.54       48.90     36.96 o
 -16   2  19       60.19       32.92     34.97 o
 -14   2  19       18.26        5.95     32.55 o
 -12   2  19        1.19       11.60     39.53 o
 -10   2  19        0.56      -27.37     30.04 o
  -8   2  19        1.77       13.78     28.86 o
  -6   2  19       15.47       40.12     18.77 o
  -4   2  19      174.09      156.45     17.35 o
  -2   2  19        1.36       -4.92     34.03 o
   0   2  19      776.69      866.69     27.35 o
   2   2  19      405.42      421.59     31.32 o
   4   2  19        2.67      -52.84     52.84 o
   6   2  19       32.05       12.24     32.67 o
   8   2  19       33.05       30.12     24.08 o
  10   2  19        0.14      -12.28     65.04 o
  12   2  19       33.40       31.07     38.87 o
  14   2  19        4.09      -41.12     80.70 o
 -17   3  19      634.35      574.47     52.89 o
 -15   3  19      326.95      356.54     41.08 o
 -13   3  19      767.99      693.73     46.67 o
 -11   3  19      487.18      528.77     36.91 o
  -9   3  19     1351.17     1331.65     48.01 o
  -7   3  19     6075.43     5858.93     83.68 o
  -5   3  19        3.89      -32.92     32.92 o
  -3   3  19     3363.36     3272.56     60.87 o
  -1   3  19     1457.28     1515.87     43.84 o
   1   3  19      565.18      450.07     33.90 o
   3   3  19     1887.60     1782.52     52.09 o
   5   3  19      278.97      263.81     31.32 o
   7   3  19     2183.99     2190.08     62.38 o
   9   3  19      164.61      184.04     35.14 o
  11   3  19     1926.07     2006.75     70.81 o
  13   3  19       87.93       50.31     61.76 o
 -16   4  19      845.75      865.88     58.74 o
 -14   4  19      164.97      113.94     38.78 o
 -12   4  19        0.29      -45.79     52.09 o
 -10   4  19      198.14      196.46     32.48 o
  -8   4  19      364.44      401.88     33.10 o
  -6   4  19      365.11      469.50     31.32 o
  -4   4  19     1171.18     1167.76     41.08 o
  -2   4  19     1378.98     1264.83     43.30 o
   0   4  19     6512.85     6250.79     84.92 o
   2   4  19     1483.91     1432.63     48.89 o
   4   4  19        2.73      -37.09     37.09 o
   6   4  19      371.08      336.93     36.12 o
   8   4  19      129.06      150.50     30.52 o
  10   4  19       37.38       12.25     54.39 o
  12   4  19       17.83      -27.69     53.33 o
 -17   5  19      385.86      419.90     51.38 o
 -15   5  19       90.84      -65.04     65.04 o
 -13   5  19      353.27      301.97     42.95 o
 -11   5  19      442.35      391.50     39.58 o
  -9   5  19       54.12       91.57     26.80 o
  -7   5  19      753.37      772.35     39.93 o
  -5   5  19      519.15      508.90     34.61 o
  -3   5  19      973.45      993.92     40.46 o
  -1   5  19      501.54      485.20     36.38 o
   1   5  19      449.01      460.98     33.10 o
   3   5  19      968.49      977.77     43.57 o
   5   5  19      152.98      182.79     30.44 o
   7   5  19      783.12      850.26     45.79 o
   9   5  19      138.06      190.07     38.69 o
  11   5  19      252.26      245.62     45.79 o
  13   5  19       19.57       51.11     42.15 o
 -16   6  19      585.82      619.02     57.41 o
 -14   6  19      199.11      314.39     40.91 o
 -12   6  19        3.01      -17.75     50.67 o
 -10   6  19       10.23      -24.05     44.63 o
  -8   6  19      402.75      449.80     40.20 o
  -6   6  19     2355.38     2360.09     60.07 o
  -4   6  19     1081.93     1071.04     45.61 o
  -2   6  19     2306.87     2387.42     60.78 o
   0   6  19     1993.07     1960.70     54.48 o
   2   6  19      791.45      873.24     43.66 o
   4   6  19      560.93      538.98     38.95 o
   6   6  19      390.88      408.18     41.00 o
   8   6  19      173.31       89.09     37.98 o
  10   6  19       84.26       56.26     39.04 o
  12   6  19      133.69      170.46     42.42 o
 -15   7  19       88.73       92.91     42.95 o
 -13   7  19      684.28      488.67     55.28 o
 -11   7  19      996.21      977.95     52.80 o
  -9   7  19      678.45      704.03     45.43 o
  -7   7  19      584.75      626.21     41.26 o
  -5   7  19     1658.43     1670.27     55.55 o
  -3   7  19     1338.81     1307.60     50.49 o
  -1   7  19      379.05      363.81     35.85 o
   1   7  19      437.99      450.07     39.04 o
   3   7  19      323.00      317.94     37.98 o
   5   7  19      509.28      496.39     42.95 o
   7   7  19      599.39      525.67     46.94 o
   9   7  19      642.86      672.61     51.91 o
  11   7  19      216.85      175.87     46.23 o
 -14   8  19       13.48       40.02     39.84 o
 -12   8  19        5.10       19.88     51.91 o
 -10   8  19       19.70       27.33     52.80 o
  -8   8  19     1163.00     1232.09     56.35 o
  -6   8  19     1339.66     1397.94     56.17 o
  -4   8  19     1850.83     1995.48     61.40 o
  -2   8  19      873.81      919.39     46.59 o
   0   8  19      893.26      932.79     47.65 o
   2   8  19      891.08      905.28     50.31 o
   4   8  19      754.16      726.21     49.87 o
   6   8  19      583.39      604.47     48.36 o
   8   8  19        4.88      -13.31     57.23 o
  10   8  19       44.78      -32.92     62.47 o
 -13   9  19      358.71      441.55     46.85 o
 -11   9  19      110.67      133.46     41.00 o
  -9   9  19       46.60      -54.22     54.22 o
  -7   9  19      263.70      281.65     41.44 o
  -5   9  19        8.32       14.11     38.42 o
  -3   9  19     1755.43     1638.05     60.78 o
  -1   9  19        3.45       13.84     43.30 o
   1   9  19     1201.44     1266.61     56.26 o
   3   9  19       77.22       44.37     53.95 o
   5   9  19      651.87      587.96     49.34 o
   7   9  19       67.74      105.15     39.49 o
   9   9  19      114.56       99.83     44.55 o
 -12  10  19        0.39       -7.54     57.94 o
 -10  10  19      238.59      308.62     43.84 o
  -8  10  19      265.86      291.41     43.84 o
  -6  10  19      670.31      688.50     53.06 o
  -4  10  19      469.67      468.26     47.30 o
  -2  10  19     1345.31     1341.59     62.56 o
   0  10  19      861.24      784.33     52.44 o
   2  10  19      376.99      315.99     45.79 o
   4  10  19      228.14      229.82     42.86 o
   6  10  19        3.95      -27.95     53.33 o
   8  10  19        7.43       30.17     62.20 o
  -9  11  19      135.49       43.66     59.10 o
  -7  11  19      202.95      241.89     42.59 o
  -5  11  19      235.61      206.75     43.75 o
  -3  11  19      716.90      663.12     53.60 o
  -1  11  19        7.30       36.03     48.01 o
   1  11  19     1173.74     1240.43     60.07 o
   3  11  19        0.85       24.22     53.06 o
   5  11  19      442.20      422.91     52.62 o
  -8  12  19       63.67      105.06     41.35 o
  -6  12  19        5.14        3.64     60.52 o
  -4  12  19      308.68      401.44     49.96 o
  -2  12  19      120.85      188.47     42.59 o
   0  12  19       30.07       28.66     42.77 o
   2  12  19       20.93       51.56     57.23 o
   4  12  19        0.98       42.15     57.68 o
 -18   0  20      156.18      101.96     45.43 o
 -16   0  20     4535.48     4504.30    100.71 o
 -14   0  20      901.27      961.54     49.34 o
 -12   0  20     2928.14     2759.49     67.79 o
 -10   0  20      646.39      614.67     37.89 o
  -8   0  20     6776.73     6526.93     89.00 o
  -6   0  20       25.16       33.54     23.07 o
  -4   0  20       33.83       40.64     21.65 o
  -2   0  20     2394.76     2341.64     51.47 o
   0   0  20      527.31      541.73     31.23 o
   2   0  20     4868.13     4728.09     73.83 o
   4   0  20      153.18      137.01     27.86 o
   6   0  20     5962.28     5971.54     94.24 o
   8   0  20     1234.14     1223.39     52.44 o
  10   0  20     2101.88     2080.58     68.15 o
  12   0  20       16.24      -33.28     50.49 o
  14   0  20       57.77      107.81     39.22 o
 -17   1  20      143.81      125.12     30.52 o
 -15   1  20        5.87      -16.93     61.45 o
 -13   1  20       18.34       42.02     24.41 o
 -11   1  20        0.02      -28.08     28.08 o
  -9   1  20       14.21        0.86     33.28 o
  -7   1  20        3.00       -6.91     24.56 o
  -5   1  20      172.44      177.61     17.81 o
  -3   1  20      576.94      492.15     24.62 o
  -1   1  20       22.11       15.52     18.53 o
   1   1  20       14.10       60.56     15.94 o
   3   1  20       81.69      165.30     83.15 o
   5   1  20       15.58        7.93     27.29 o
   7   1  20       72.92       10.93     43.39 o
   9   1  20       51.44       25.25     37.98 o
  11   1  20       30.31       -7.36     32.81 o
  13   1  20        8.23      -14.30     48.09 o
 -18   2  20       64.20       32.40     41.92 o
 -16   2  20     3660.72     3600.05     71.83 o
 -14   2  20      395.13      402.02     28.57 o
 -12   2  20     2896.64     2790.36     49.66 o
 -10   2  20      186.74      180.35     20.33 o
  -8   2  20     5012.31     4856.61     80.35 o
  -6   2  20     2112.87     2017.56     71.57 o
  -4   2  20     1126.25     1021.36     61.09 o
  -2   2  20     5013.96     5049.05     93.17 o
   0   2  20      398.29      420.74     21.42 o
   2   2  20     5344.77     5450.16    121.12 o
   4   2  20        2.92      -33.45     38.07 o
   6   2  20     3040.93     3022.61     49.38 o
   8   2  20      364.96      409.80     25.97 o
  10   2  20     2332.73     2344.94     52.48 o
  12   2  20      103.31      102.33     27.45 o
 -17   3  20       45.04      -35.94     58.57 o
 -15   3  20       19.70       79.33     37.18 o
 -13   3  20        4.42       59.01     30.79 o
 -11   3  20        6.27      -32.57     40.55 o
  -9   3  20       76.01      123.87     27.86 o
  -7   3  20       57.98       18.55     39.31 o
  -5   3  20      391.79      396.47     29.64 o
  -3   3  20       31.71       29.99     32.30 o
  -1   3  20      630.08      635.52     34.07 o
   1   3  20      225.72      160.88     29.11 o
   3   3  20       27.12      -39.58     39.58 o
   5   3  20       72.40       69.83     26.35 o
   7   3  20       23.19        7.63     43.48 o
   9   3  20      432.92      388.13     41.35 o
  11   3  20       81.64      111.63     42.24 o
  13   3  20      176.58      162.92     44.55 o
 -16   4  20     1779.68     1741.08     73.03 o
 -14   4  20       19.07       43.04     34.43 o
 -12   4  20     1679.67     1623.95     58.03 o
 -10   4  20       10.65       41.88     27.77 o
  -8   4  20      803.42      797.38     41.97 o
  -6   4  20      248.06      229.38     29.99 o
  -4   4  20      387.20      360.44     32.57 o
  -2   4  20     1233.30     1243.63     44.37 o
   0   4  20        8.48      -39.22     39.22 o
   2   4  20     2807.78     2732.07     63.80 o
   4   4  20       45.08       48.89     25.56 o
   6   4  20     1477.09     1392.44     52.53 o
   8   4  20       26.44       41.79     29.55 o
  10   4  20      489.41      496.30     45.70 o
  12   4  20       32.07       -3.55     52.44 o
 -17   5  20       18.96       88.91     40.37 o
 -15   5  20       26.75      -53.95     56.79 o
 -13   5  20       10.22      -33.10     50.14 o
 -11   5  20       79.37       65.04     32.12 o
  -9   5  20        2.30      -19.70     37.98 o
  -7   5  20      358.96      328.94     34.25 o
  -5   5  20     1112.76     1004.84     43.75 o
  -3   5  20        8.06       -8.34     35.23 o
  -1   5  20      176.95      155.20     29.37 o
   1   5  20      307.13      248.19     31.06 o
   3   5  20      130.20      105.86     31.59 o
   5   5  20       49.15       15.00     41.53 o
   7   5  20      152.72      154.13     34.78 o
   9   5  20      180.71      164.07     39.58 o
  11   5  20      487.32      463.64     48.72 o
 -16   6  20      245.62      255.74     44.46 o
 -14   6  20      161.36      205.95     36.12 o
 -12   6  20      990.69      950.00     53.60 o
 -10   6  20       34.22       47.56     34.43 o
  -8   6  20     1141.65      985.76     50.31 o
  -6   6  20      352.66      391.50     35.94 o
  -4   6  20     1519.35     1485.70     52.44 o
  -2   6  20     1372.92     1427.22     51.29 o
   0   6  20      915.72      999.96     47.12 o
   2   6  20      887.64      995.34     46.67 o
   4   6  20       23.70       12.78     43.92 o
   6   6  20      834.34      948.49     50.58 o
   8   6  20      193.26      267.54     38.07 o
  10   6  20      156.42      191.40     41.97 o
  12   6  20      223.88      209.77     44.90 o
 -15   7  20       47.23       72.32     41.00 o
 -13   7  20       35.43      138.96     37.36 o
 -11   7  20        7.60       71.61     35.58 o
  -9   7  20       57.06      100.89     34.16 o
  -7   7  20      144.22      167.53     33.72 o
  -5   7  20       38.54       43.66     32.48 o
  -3   7  20       86.49       46.32     33.19 o
  -1   7  20      515.50      498.16     39.75 o
   1   7  20     2273.08     2180.76     65.66 o
   3   7  20      512.56      467.90     43.57 o
   5   7  20        7.24       42.59     44.81 o
   7   7  20       48.94        3.11     48.54 o
   9   7  20       40.13      139.49     38.60 o
  11   7  20       34.22        7.54     61.49 o
 -14   8  20      412.52      435.69     49.96 o
 -12   8  20      443.27      569.50     48.27 o
 -10   8  20      847.96      747.51     53.86 o
  -8   8  20        2.39       40.55     37.27 o
  -6   8  20      472.23      461.07     43.92 o
  -4   8  20      428.44      360.98     43.04 o
  -2   8  20      553.62      512.45     41.88 o
   0   8  20      269.97      274.46     39.75 o
   2   8  20      343.73      302.68     40.82 o
   4   8  20      359.11      329.12     41.44 o
   6   8  20       54.40       34.61     35.67 o
   8   8  20      623.70      706.16     52.09 o
  10   8  20       88.01       60.25     43.57 o
 -13   9  20       26.17      103.02     40.82 o
 -11   9  20       40.43       86.25     37.62 o
  -9   9  20       13.13       62.65     33.72 o
  -7   9  20       18.60       30.26     49.60 o
  -5   9  20       46.29       29.11     49.69 o
  -3   9  20      191.66      228.23     39.13 o
  -1   9  20      580.16      638.81     44.72 o
   1   9  20      288.69      216.51     41.88 o
   3   9  20      306.32      300.90     40.64 o
   5   9  20       14.55       16.24     49.51 o
   7   9  20        2.14      -27.95     52.53 o
   9   9  20       21.12      -61.58     61.58 o
 -12  10  20       68.40      118.64     43.30 o
 -10  10  20      723.76      817.16     55.73 o
  -8  10  20       49.37       25.11     35.23 o
  -6  10  20      708.54      836.24     52.09 o
  -4  10  20      172.53      263.37     40.46 o
  -2  10  20      252.41      279.69     45.43 o
   0  10  20      520.95      543.95     49.51 o
   2  10  20       10.95       69.30     36.03 o
   4  10  20      542.47      605.26     50.67 o
   6  10  20        9.05      -25.20     53.51 o
  -9  11  20       12.74       31.50     37.71 o
  -7  11  20       12.56       10.56     56.44 o
  -5  11  20      102.94      148.63     41.71 o
  -3  11  20      473.47      440.30     50.85 o
  -1  11  20      165.05      107.72     41.17 o
   1  11  20       34.72       41.17     59.99 o
   3  11  20        4.10      -53.33     56.79 o
   5  11  20      108.47        7.45     69.39 o
  -6  12  20      505.62      486.00     52.44 o
  -4  12  20       45.40       58.65     61.40 o
  -2  12  20      111.45      114.73     41.71 o
   0  12  20      650.81      786.91     56.17 o
   2  12  20        2.86       52.80     53.33 o
 -17   1  21      350.25      344.74     32.63 o
 -15   1  21     1179.17     1195.31     74.32 o
 -13   1  21       49.14       31.91     30.71 o
 -11   1  21     1011.70     1024.31     80.22 o
  -9   1  21      268.54      284.54     37.80 o
  -7   1  21     1514.68     1460.61     34.09 o
  -5   1  21     2005.26     1960.17     47.34 o
  -3   1  21     1912.89     1832.59     34.92 o
  -1   1  21      918.61      939.87     69.48 o
   1   1  21       78.54       94.48     17.42 o
   3   1  21     6374.88     6164.95     76.00 o
   5   1  21      214.57      246.13     22.77 o
   7   1  21     1081.53     1090.60     35.01 o
   9   1  21       24.62       11.16     41.53 o
  11   1  21      606.52      624.63     35.06 o
  13   1  21      206.42      223.52     30.40 o
 -16   2  21       15.12       26.98     44.74 o
 -14   2  21      207.29      193.89     34.30 o
 -12   2  21        5.45       39.18     25.95 o
 -10   2  21      272.90      286.71     24.62 o
  -8   2  21     1445.82     1415.10     71.88 o
  -6   2  21      888.48      853.04     28.49 o
  -4   2  21       86.37       74.39     17.12 o
  -2   2  21       15.60       28.23    154.22 o
   0   2  21      135.70      136.31     22.27 o
   2   2  21       13.01      114.10     71.03 o
   4   2  21        7.35       17.30     20.75 o
   6   2  21      136.30       73.04     26.27 o
   8   2  21      136.45       75.76     24.85 o
  10   2  21       36.75      -12.41     41.60 o
  12   2  21       10.62      -14.51     38.90 o
 -17   3  21      394.12      443.77     50.05 o
 -15   3  21      946.51      930.12     57.06 o
 -13   3  21      557.70      553.00     42.59 o
 -11   3  21      510.98      516.00     40.82 o
  -9   3  21      442.62      489.55     37.00 o
  -7   3  21     1918.38     1717.30     52.71 o
  -5   3  21      316.36      304.98     29.82 o
  -3   3  21      714.21      676.52     35.67 o
  -1   3  21     1041.67      986.29     42.86 o
   1   3  21      532.27      502.51     35.67 o
   3   3  21     1508.51     1473.36     51.38 o
   5   3  21      516.91      494.88     39.49 o
   7   3  21     1335.26     1391.64     55.10 o
   9   3  21       17.85        9.05     48.09 o
  11   3  21      440.55      542.08     46.05 o
  13   3  21      301.86      347.49     50.22 o
 -16   4  21       31.79        3.55     64.33 o
 -14   4  21       45.28       44.55     50.14 o
 -12   4  21      268.79      273.48     39.31 o
 -10   4  21      198.01      248.28     33.10 o
  -8   4  21     2147.69     2182.80     61.23 o
  -6   4  21      378.30      436.22     33.99 o
  -4   4  21      193.41      118.28     29.46 o
  -2   4  21     1875.66     1992.29     55.55 o
   0   4  21      476.73      510.23     32.39 o
   2   4  21      142.76      -22.36     50.93 o
   4   4  21      233.47      233.73     31.94 o
   6   4  21       77.98       22.45     33.10 o
   8   4  21       67.07      108.52     34.70 o
  10   4  21      190.34      277.21     40.64 o
  12   4  21       86.73      117.84     42.68 o
 -15   5  21       90.73       26.09     41.26 o
 -13   5  21      132.46      101.51     39.49 o
 -11   5  21      698.79      726.12     46.14 o
  -9   5  21      191.00      276.85     33.36 o
  -7   5  21     1002.94      943.79     47.65 o
  -5   5  21      389.80      391.77     35.85 o
  -3   5  21      785.91      806.07     40.82 o
  -1   5  21      776.14      800.39     39.93 o
   1   5  21      133.85      182.62     28.48 o
   3   5  21      732.37      739.17     42.24 o
   5   5  21       44.83       56.70     29.28 o
   7   5  21      473.93      500.82     43.39 o
   9   5  21       10.89       72.32     36.56 o
  11   5  21      323.24      407.21     47.47 o
 -16   6  21        0.35      -11.45     62.38 o
 -14   6  21      301.80      291.85     43.39 o
 -12   6  21      420.54      478.02     46.14 o
 -10   6  21     2521.05     2683.71     72.76 o
  -8   6  21     2782.33     3009.37     73.65 o
  -6   6  21     1563.73     1627.41     57.32 o
  -4   6  21      609.37      693.11     41.08 o
  -2   6  21      771.59      828.88     42.68 o
   0   6  21     1830.51     1809.94     58.39 o
   2   6  21       31.10      -15.00     45.52 o
   4   6  21       16.04       40.11     44.63 o
   6   6  21      155.93      124.67     39.58 o
   8   6  21      256.65      297.97     42.59 o
  10   6  21      147.19      231.24     40.55 o
 -15   7  21      262.77      238.08     46.32 o
 -13   7  21      365.41      265.41     48.54 o
 -11   7  21     1841.97     1794.58     68.95 o
  -9   7  21       14.43      -31.77     50.05 o
  -7   7  21      763.40      797.11     47.92 o
  -5   7  21       94.87       80.22     33.01 o
  -3   7  21      967.70      895.52     47.74 o
  -1   7  21      194.51      157.59     32.57 o
   1   7  21     1158.87     1184.08     51.38 o
   3   7  21      765.94      769.60     46.05 o
   5   7  21      263.02      257.69     39.84 o
   7   7  21      697.63      729.76     53.42 o
   9   7  21      320.97      381.30     48.72 o
 -14   8  21      153.10      209.77     43.84 o
 -12   8  21      910.55      947.16     58.12 o
 -10   8  21     1314.27     1218.43     61.67 o
  -8   8  21     2712.27     2997.66     80.22 o
  -6   8  21     1397.20     1554.20     59.10 o
  -4   8  21      270.14      239.05     37.00 o
  -2   8  21      247.96      284.75     34.78 o
   0   8  21       64.01       56.70     34.96 o
   2   8  21       34.44      -37.27     50.05 o
   4   8  21       94.52      131.86     37.18 o
   6   8  21      350.63      415.02     43.75 o
   8   8  21      473.10      468.79     54.31 o
 -13   9  21      280.12      206.31     48.89 o
 -11   9  21      332.09      451.66     47.65 o
  -9   9  21       14.21      -19.79     56.44 o
  -7   9  21      644.58      735.53     50.40 o
  -5   9  21       64.75       78.00     35.23 o
  -3   9  21      502.98      496.56     44.19 o
  -1   9  21       18.48       11.80     52.53 o
   1   9  21      810.96      800.30     50.93 o
   3   9  21       15.59       12.60     47.47 o
   5   9  21       10.30      -52.09     52.09 o
   7   9  21      333.63      329.47     46.76 o
 -10  10  21      439.14      467.72     53.06 o
  -8  10  21      160.66      189.01     42.33 o
  -6  10  21      352.62      487.16     45.17 o
  -4  10  21      515.82      569.33     48.27 o
  -2  10  21      141.10      171.97     40.20 o
   0  10  21       58.07       37.09     40.20 o
   2  10  21       48.40      -43.21     55.10 o
   4  10  21       42.72       97.61     37.98 o
   6  10  21       48.59       55.55     63.18 o
  -9  11  21       50.39       64.42     40.91 o
  -7  11  21      361.88      376.33     47.47 o
  -5  11  21       18.90      -21.03     55.02 o
  -3  11  21      578.28      673.24     53.51 o
  -1  11  21      125.43      171.26     42.24 o
   1  11  21      542.10      509.96     52.09 o
   3  11  21      125.34      160.97     41.44 o
  -6  12  21       30.80       26.89     63.18 o
  -4  12  21      116.85       48.80     65.84 o
  -2  12  21       52.57      -26.18     60.52 o
   0  12  21       11.72      -69.21     69.21 o
 -16   0  22     1892.29     1791.57     72.85 o
 -14   0  22       34.18       52.71     32.92 o
 -12   0  22      444.56      373.22     40.55 o
 -10   0  22      443.35      446.78     36.38 o
  -8   0  22      338.94      316.25     32.57 o
  -6   0  22     8014.51     7754.14     98.14 o
  -4   0  22     1096.23     1079.55     41.88 o
  -2   0  22     4966.61     4699.87     76.58 o
   0   0  22      236.75      210.13     28.48 o
   2   0  22     5345.67     5002.72     83.32 o
   4   0  22      287.39      280.05     33.19 o
   6   0  22     1878.51     1748.44     59.28 o
   8   0  22       19.80       82.61     28.48 o
  10   0  22       15.88      -28.31     50.31 o
  12   0  22      212.76      152.71     42.06 o
 -17   1  22        0.85      -41.00     41.00 o
 -15   1  22        6.28       -2.80     38.17 o
 -13   1  22       34.66       53.50     22.62 o
 -11   1  22        2.95      -30.42     30.42 o
  -9   1  22        4.82        9.80     27.35 o
  -7   1  22      159.94      156.32     24.54 o
  -5   1  22      211.70      158.55     21.93 o
  -3   1  22      153.00      135.06     19.79 o
  -1   1  22      125.35      133.54     20.72 o
   1   1  22        2.25      -16.42     25.16 o
   3   1  22      388.17      480.00     27.23 o
   5   1  22       47.26       84.27     20.41 o
   7   1  22        4.07      -23.51     32.57 o
   9   1  22       12.35       21.10     43.21 o
  11   1  22        6.57      -26.50     38.64 o
  13   1  22       32.47       49.60     35.53 o
 -16   2  22     3533.29     3470.19     77.60 o
 -14   2  22        1.25      -35.23     35.23 o
 -12   2  22     1190.57     1138.13     36.96 o
 -10   2  22     1127.19     1124.49     34.25 o
  -8   2  22       83.07       81.31     31.59 o
  -6   2  22     4723.02     4593.10     56.25 o
  -4   2  22      115.04       90.94     17.57 o
  -2   2  22     6155.81     6135.16     61.80 o
   0   2  22      601.79      530.81     42.90 o
   2   2  22     4344.26     4274.81     55.81 o
   4   2  22      260.68      254.68     23.52 o
   6   2  22     1534.74     1528.05     40.12 o
   8   2  22      158.51      176.17     26.60 o
  10   2  22      322.91      318.14     30.43 o
  12   2  22      573.63      594.85     37.24 o
 -17   3  22        0.45       76.13     40.11 o
 -15   3  22       19.86       57.86     39.04 o
 -13   3  22       42.10       88.65     32.39 o
 -11   3  22       25.01      -23.96     43.39 o
  -9   3  22       30.20       38.69     40.46 o
  -7   3  22      212.88      165.76     30.88 o
  -5   3  22        1.50       52.00     26.80 o
  -3   3  22       16.57       34.16     23.34 o
  -1   3  22      146.43      208.26     29.37 o
   1   3  22       16.49       10.83     38.78 o
   3   3  22        6.16      -44.46     44.46 o
   5   3  22      118.96       40.02     45.70 o
   7   3  22       22.66       17.92     34.52 o
   9   3  22      109.51       97.08     35.49 o
  11   3  22      201.23      260.79     39.31 o
 -16   4  22     1659.52     1609.84     73.21 o
 -14   4  22       48.19       43.39     38.87 o
 -12   4  22      513.04      414.39     44.01 o
 -10   4  22      355.42      385.29     36.65 o
  -8   4  22      173.46      225.65     30.88 o
  -6   4  22     1113.17     1067.49     46.23 o
  -4   4  22       15.75       23.96     36.20 o
  -2   4  22     3839.79     3750.67     73.21 o
   0   4  22      275.23      333.11     31.06 o
   2   4  22     1908.68     1783.40     58.39 o
   4   4  22      203.34      156.53     32.92 o
   6   4  22      346.59      313.59     39.93 o
   8   4  22       54.78       49.51     34.43 o
  10   4  22      167.45      138.96     41.17 o
  12   4  22      140.02      123.61     42.77 o
 -15   5  22       87.07      152.45     38.07 o
 -13   5  22       43.77        3.19     51.38 o
 -11   5  22      149.16      153.07     37.36 o
  -9   5  22        7.16       -7.90     44.28 o
  -7   5  22      474.96      429.83     37.80 o
  -5   5  22     1216.85     1135.72     47.74 o
  -3   5  22        3.02      -31.94     37.80 o
  -1   5  22      158.79      188.21     29.28 o
   1   5  22        0.50       11.89     38.42 o
   3   5  22        2.96      -43.30     43.30 o
   5   5  22       15.75       24.40     28.93 o
   7   5  22      182.46      186.79     36.29 o
   9   5  22      663.09      601.89     50.05 o
  11   5  22      450.80      439.77     52.00 o
 -14   6  22      223.18      217.85     46.59 o
 -12   6  22      827.00      880.34     53.51 o
 -10   6  22      302.18      294.69     43.57 o
  -8   6  22      830.66      878.75     47.12 o
  -6   6  22     1098.48     1119.31     52.09 o
  -4   6  22      380.62      541.37     37.71 o
  -2   6  22      373.75      412.09     36.91 o
   0   6  22      613.31      604.55     44.46 o
   2   6  22      393.59      425.57     40.55 o
   4   6  22       31.51       41.97     43.04 o
   6   6  22      494.64      537.65     46.32 o
   8   6  22      664.45      663.92     52.80 o
  10   6  22      189.76      229.20     46.41 o
 -13   7  22      205.81      234.26     43.39 o
 -11   7  22       68.83       96.81     39.93 o
  -9   7  22        5.03      -17.92     52.35 o
  -7   7  22      356.03      392.57     42.24 o
  -5   7  22      110.86       86.34     34.34 o
  -3   7  22       55.70       13.22     45.34 o
  -1   7  22        5.69       15.97     46.94 o
   1   7  22        0.07       -8.16     47.12 o
   3   7  22       67.81      120.68     35.05 o
   5   7  22      130.53      141.36     39.49 o
   7   7  22      111.55       71.61     42.86 o
   9   7  22      329.69      317.41     49.96 o
 -12   8  22      261.31      266.74     47.56 o
 -10   8  22      159.08      161.32     45.88 o
  -8   8  22      197.56      268.60     41.79 o
  -6   8  22      314.92      304.54     41.35 o
  -4   8  22      249.50      261.77     39.40 o
  -2   8  22      158.82      194.60     36.12 o
   0   8  22     1275.13     1227.12     58.03 o
   2   8  22       73.76       14.91     55.19 o
   4   8  22      158.29      195.75     40.11 o
   6   8  22       79.31      113.40     41.53 o
   8   8  22      436.85      425.75     52.71 o
 -11   9  22      115.01       59.90     42.95 o
  -9   9  22      166.63      214.03     42.86 o
  -7   9  22      149.86      116.07     43.30 o
  -5   9  22      383.35      430.99     44.99 o
  -3   9  22      113.21       64.24     37.54 o
  -1   9  22      268.21      284.22     39.49 o
   1   9  22       15.21       23.60     36.65 o
   3   9  22       10.12      -54.66     54.66 o
   5   9  22        7.92      -10.47     54.22 o
   7   9  22       55.58       -3.73     60.52 o
 -10  10  22      476.42      540.93     49.60 o
  -8  10  22       77.51      115.18     39.04 o
  -6  10  22      196.15      195.57     43.13 o
  -4  10  22      168.59      282.27     40.91 o
  -2  10  22       65.53       36.29     51.02 o
   0  10  22      702.40      799.15     55.99 o
   2  10  22        2.43       13.75     57.06 o
   4  10  22      244.76      227.52     47.65 o
   6  10  22       21.95       63.27     40.55 o
  -7  11  22      148.45      169.57     44.01 o
  -5  11  22      109.90       54.22     60.43 o
  -3  11  22      265.41      224.77     49.07 o
  -1  11  22       66.37       33.99     42.95 o
   1  11  22       35.27       47.47     40.82 o
   3  11  22       13.66       71.88     40.20 o
  -2  12  22       32.80      -38.51     64.87 o
 -17   1  23      190.45      187.53     33.53 o
 -15   1  23      814.11      738.13     83.81 o
 -13   1  23      315.59      291.68     28.70 o
 -11   1  23      141.56      176.18     36.20 o
  -9   1  23     1654.70     1635.27     68.81 o
  -7   1  23      329.54      373.02     23.87 o
  -5   1  23     1212.64     1169.20     46.76 o
  -3   1  23      213.13      183.27     21.30 o
  -1   1  23     1595.02     1573.96     79.06 o
   1   1  23      386.85      352.07     41.26 o
   3   1  23     2017.12     2029.85     42.09 o
   5   1  23      857.16      825.02     58.79 o
   7   1  23      267.51      307.00     26.94 o
   9   1  23      237.17      220.67     29.46 o
  11   1  23       85.23      128.97     46.94 o
 -16   2  23       85.92      100.95     53.06 o
 -14   2  23      121.28      187.09     33.85 o
 -12   2  23      344.61      350.57     31.28 o
 -10   2  23      990.44      868.45     34.82 o
  -8   2  23     1984.80     1991.98     41.85 o
  -6   2  23      313.68      278.73     41.44 o
  -4   2  23       12.10       13.65     17.38 o
  -2   2  23       57.01       73.46    137.27 o
   0   2  23       69.11       95.33     21.56 o
   2   2  23      135.48      200.44     25.26 o
   4   2  23      367.50      408.58     40.73 o
   6   2  23      337.35      357.61     28.86 o
   8   2  23      268.64      341.70     29.63 o
  10   2  23       11.19       12.18     30.18 o
  12   2  23        0.02       -9.38     58.83 o
 -15   3  23      386.60      328.50     47.30 o
 -13   3  23      273.73      282.36     40.29 o
 -11   3  23      366.72      329.56     39.49 o
  -9   3  23      566.35      526.02     40.91 o
  -7   3  23       88.06       93.17     28.66 o
  -5   3  23     3871.37     3935.06     76.58 o
  -3   3  23      189.14      230.09     31.32 o
  -1   3  23     1677.99     1778.08     53.42 o
   1   3  23      252.67      315.63     33.63 o
   3   3  23     1608.54     1604.51     56.17 o
   5   3  23       84.82       73.56     30.79 o
   7   3  23      391.22      470.74     39.66 o
   9   3  23      299.43      282.62     41.79 o
  11   3  23        3.17      -18.28     52.98 o
 -16   4  23     1046.09     1092.86     65.04 o
 -14   4  23      829.56      897.56     55.37 o
 -12   4  23      584.84      605.71     48.80 o
 -10   4  23     1087.75     1070.15     54.22 o
  -8   4  23     1259.12     1193.67     52.00 o
  -6   4  23     1586.34     1582.68     55.81 o
  -4   4  23        0.02        4.70     34.96 o
  -2   4  23        7.19       -4.61     45.96 o
   0   4  23      183.20      151.47     30.97 o
   2   4  23      622.39      666.85     43.39 o
   4   4  23        0.90      -37.18     41.44 o
   6   4  23      137.31       83.85     36.20 o
   8   4  23      494.47      468.43     47.12 o
  10   4  23      145.89      175.25     42.77 o
 -15   5  23      546.78      545.01     55.90 o
 -13   5  23       34.02       23.16     37.80 o
 -11   5  23     1153.55     1348.95     59.72 o
  -9   5  23       47.74       24.93     48.80 o
  -7   5  23      592.23      613.52     41.79 o
  -5   5  23      131.20      169.13     30.52 o
  -3   5  23      359.38      379.17     35.67 o
  -1   5  23      303.48      326.37     36.20 o
   1   5  23      114.06       70.90     32.03 o
   3   5  23      419.87      426.99     40.02 o
   5   5  23       64.76       40.37     31.32 o
   7   5  23      523.74      511.29     45.96 o
   9   5  23      204.25      194.33     44.46 o
  11   5  23      156.62      177.03     44.81 o
 -14   6  23      965.68      852.66     62.20 o
 -12   6  23      492.55      575.98     49.43 o
 -10   6  23      570.06      632.68     50.22 o
  -8   6  23     1810.01     1807.89     63.45 o
  -6   6  23      187.88      148.72     36.65 o
  -4   6  23        2.50      -36.38     43.04 o
  -2   6  23      432.74      421.05     39.04 o
   0   6  23      822.99      921.96     49.69 o
   2   6  23      468.19      376.95     43.48 o
   4   6  23      273.07      273.93     40.46 o
   6   6  23      463.73      420.16     46.67 o
   8   6  23      993.99     1133.42     63.27 o
  10   6  23      503.11      475.44     54.48 o
 -13   7  23       24.59       66.73     38.60 o
 -11   7  23      647.68      737.92     52.35 o
  -9   7  23       56.88       50.85     35.32 o
  -7   7  23     1267.00     1409.30     57.86 o
  -5   7  23       34.88      119.08     29.11 o
  -3   7  23      939.68     1010.43     50.76 o
  -1   7  23     1614.84     1633.35     62.11 o
   1   7  23      349.20      411.38     41.26 o
   3   7  23      421.46      434.63     45.08 o
   5   7  23       16.37       12.78     49.78 o
   7   7  23      539.91      602.07     51.82 o
   9   7  23        0.69      -65.40     65.40 o
 -12   8  23      520.59      540.93     53.06 o
 -10   8  23     1014.26     1068.99     58.39 o
  -8   8  23      684.03      779.63     50.93 o
  -6   8  23      229.07      188.56     41.08 o
  -4   8  23       40.99       45.96     33.90 o
  -2   8  23      102.02      160.61     34.61 o
   0   8  23      246.78      199.03     41.79 o
   2   8  23      377.12      324.15     44.46 o
   4   8  23      376.39      436.76     46.67 o
   6   8  23      736.30      747.51     54.31 o
   8   8  23      521.07      617.51     52.18 o
 -11   9  23      409.19      520.52     50.85 o
  -9   9  23       26.83       45.34     55.46 o
  -7   9  23      458.25      449.89     49.69 o
  -5   9  23        5.99      -51.02     51.02 o
  -3   9  23       17.65      -50.40     50.40 o
  -1   9  23      245.46      271.89     40.20 o
   1   9  23      228.76      201.87     40.64 o
   3   9  23       78.67      108.61     39.40 o
   5   9  23        6.32       35.94     50.31 o
   7   9  23      425.67      373.31     55.02 o
 -10  10  23      103.82      105.42     45.52 o
  -8  10  23       51.54       29.11     59.28 o
  -6  10  23        0.29      -24.49     52.71 o
  -4  10  23       19.46       68.41     39.22 o
  -2  10  23       58.46      -30.61     57.50 o
   0  10  23      262.53      308.80     50.14 o
   2  10  23      178.69      138.69     43.57 o
   4  10  23      206.70      223.35     46.05 o
  -7  11  23      465.82      544.30     53.24 o
  -5  11  23       44.17      154.13     39.84 o
  -3  11  23      309.33      383.34     49.43 o
  -1  11  23      255.37      254.14     48.98 o
   1  11  23      273.50      268.69     47.83 o
 -16   0  24      710.85      720.26     57.15 o
 -14   0  24      258.94      277.03     41.35 o
 -12   0  24      139.98      177.91     36.29 o
 -10   0  24     3587.80     3436.28     81.02 o
  -8   0  24     2071.55     2127.16     63.62 o
  -6   0  24     4535.63     4559.13     83.06 o
  -4   0  24      115.28       75.69     26.80 o
  -2   0  24     2959.24     2968.38     67.26 o
   0   0  24      339.88      322.82     31.59 o
   2   0  24      368.61      377.57     35.58 o
   4   0  24     1496.12     1473.18     56.08 o
   6   0  24      143.07      137.36     35.58 o
   8   0  24     1264.49     1244.16     60.96 o
  10   0  24        0.68       10.38     53.95 o
 -17   1  24        0.58      -10.93     40.67 o
 -15   1  24       84.94       67.08     33.86 o
 -13   1  24      128.82       91.11     28.08 o
 -11   1  24       17.14       24.51     25.29 o
  -9   1  24        3.29      -19.07     32.15 o
  -7   1  24       42.14       23.48     24.66 o
  -5   1  24       38.96       18.06     25.58 o
  -3   1  24        4.30       39.51     19.92 o
  -1   1  24       32.97       73.53     19.07 o
   1   1  24       79.21       64.29     31.99 o
   3   1  24       66.93       80.90     34.70 o
   5   1  24       50.25       44.83     27.72 o
   7   1  24       14.75       22.34     28.08 o
   9   1  24        6.50      -11.90     34.52 o
  11   1  24       18.03      -41.45     41.45 o
 -16   2  24      917.97      949.06     62.38 o
 -14   2  24      675.67      687.26     39.49 o
 -12   2  24       19.10       29.01     27.59 o
 -10   2  24     3304.26     3326.68     56.13 o
  -8   2  24      373.06      376.43     35.01 o
  -6   2  24     5200.21     5327.77     64.25 o
  -4   2  24       17.97       42.73     18.67 o
  -2   2  24     5095.98     5028.52     60.86 o
   0   2  24      154.78      155.53     20.99 o
   2   2  24     1036.90     1046.98     34.73 o
   4   2  24     1015.77     1108.91     36.80 o
   6   2  24      145.78      144.32     25.69 o
   8   2  24      743.44      746.48     37.18 o
  10   2  24        5.93       16.40     38.32 o
 -13   3  24      117.72      132.22     37.00 o
 -11   3  24       15.69        0.00     31.86 o
  -9   3  24      156.77      150.32     33.36 o
  -7   3  24       91.47       22.36     43.75 o
  -5   3  24        4.63      -30.88     48.36 o
  -3   3  24      256.49      271.71     32.30 o
  -1   3  24       31.74       59.99     29.28 o
   1   3  24      437.86      491.95     39.04 o
   3   3  24       73.48       33.54     48.63 o
   5   3  24        2.39        0.00     44.28 o
   7   3  24        5.01      -47.65     47.65 o
   9   3  24       95.03       62.65     40.64 o
  11   3  24       70.12       33.90     59.45 o
 -16   4  24      296.30      387.42     54.31 o
 -14   4  24      207.62      240.92     45.43 o
 -12   4  24       66.15       73.38     35.41 o
 -10   4  24      882.60      906.61     51.56 o
  -8   4  24       37.47       38.51     32.39 o
  -6   4  24     2618.98     2464.62     68.68 o
  -4   4  24      139.10      197.61     30.44 o
  -2   4  24     2449.01     2343.15     65.84 o
   0   4  24        6.47       29.73     42.95 o
   2   4  24      483.00      499.14     41.53 o
   4   4  24      189.69       84.48     37.54 o
   6   4  24      107.21      175.96     34.87 o
   8   4  24      337.74      249.52     49.25 o
  10   4  24        4.26       -7.28     55.02 o
 -15   5  24       77.89      156.88     44.10 o
 -13   5  24      144.88      166.02     40.91 o
 -11   5  24       37.09       49.60     51.29 o
  -9   5  24        3.88      -25.82     47.92 o
  -7   5  24        2.99       37.80     44.46 o
  -5   5  24       73.84       90.60     31.32 o
  -3   5  24       86.35       27.95     45.70 o
  -1   5  24       15.03      -41.00     47.12 o
   1   5  24       25.34      -15.88     44.46 o
   3   5  24      320.80      263.72     39.49 o
   5   5  24       43.45       89.89     35.41 o
   7   5  24       26.94      -45.70     59.10 o
   9   5  24       88.16      105.86     41.44 o
 -14   6  24      353.53      420.87     49.69 o
 -12   6  24      257.46      199.12     46.14 o
 -10   6  24     1034.21     1145.22     56.79 o
  -8   6  24        8.88      -20.41     47.30 o
  -6   6  24      935.12      966.86     52.71 o
  -4   6  24       13.10       18.90     31.59 o
  -2   6  24      449.58      441.01     41.35 o
   0   6  24      526.17      510.94     46.05 o
   2   6  24      484.08      563.38     46.50 o
   4   6  24      512.66      650.87     47.74 o
   6   6  24      133.80      133.72     42.24 o
   8   6  24      438.14      410.76     53.06 o
 -13   7  24      335.98      365.15     48.63 o
 -11   7  24      243.50      261.95     46.50 o
  -9   7  24        0.85      -52.98     52.98 o
  -7   7  24       11.94       15.00     55.02 o
  -5   7  24        3.91       29.02     31.41 o
  -3   7  24        1.93      -45.70     52.00 o
  -1   7  24        0.57       34.52     49.25 o
   1   7  24      446.22      508.45     46.94 o
   3   7  24      647.74      584.14     51.91 o
   5   7  24      215.79      290.61     42.33 o
   7   7  24       24.30       39.22     57.15 o
 -12   8  24       99.46      -14.91     57.94 o
 -10   8  24      279.10      326.19     45.88 o
  -8   8  24      625.41      651.49     51.73 o
  -6   8  24       72.06       37.62     54.31 o
  -4   8  24      230.49      162.30     42.59 o
  -2   8  24      161.57       -9.14     56.17 o
   0   8  24      643.51      640.05     51.29 o
   2   8  24       21.04      109.14     36.29 o
   4   8  24      151.92      138.69     41.35 o
   6   8  24      104.27      128.31     43.30 o
 -11   9  24       31.23       66.11     41.35 o
  -9   9  24      107.11      125.21     42.15 o
  -7   9  24        4.95       30.70     52.53 o
  -5   9  24        9.91       31.41     35.14 o
  -3   9  24        0.45       58.74     34.61 o
  -1   9  24       90.49      149.34     37.54 o
   1   9  24      159.56      188.30     41.53 o
   3   9  24      221.22      250.41     47.92 o
   5   9  24      139.20       85.19     44.37 o
  -8  10  24      956.34     1019.84     64.60 o
  -6  10  24       51.65      -49.96     59.10 o
  -4  10  24      515.63      605.00     54.31 o
  -2  10  24       16.53       73.21     37.71 o
   0  10  24     1086.70     1144.51     65.93 o
   2  10  24        1.48        3.64     50.58 o
   4  10  24      205.16      274.10     48.89 o
  -5  11  24       18.60       62.47     38.95 o
  -3  11  24       13.20        7.45     62.38 o
  -1  11  24        0.70      -60.43     60.43 o
 -15   1  25       26.88        2.41     39.44 o
 -13   1  25     1439.80     1399.21     45.01 o
 -11   1  25       14.38       -6.24     47.38 o
  -9   1  25     1010.12     1082.88     35.73 o
  -7   1  25      327.90      345.64     24.93 o
  -5   1  25     2618.25     2394.89     45.71 o
  -3   1  25      515.88      646.98     65.84 o
  -1   1  25      327.61      326.87     35.85 o
   1   1  25      529.12      593.53     70.72 o
   3   1  25      466.00      467.84     29.52 o
   5   1  25      705.50      707.87     56.70 o
   7   1  25        2.04      -10.90     36.19 o
   9   1  25      848.45      798.55     56.13 o
  11   1  25       10.06       26.46     39.12 o
 -16   2  25      448.78      507.31     36.88 o
 -14   2  25      158.72       90.06     31.75 o
 -12   2  25       77.15       69.50     24.44 o
 -10   2  25      201.81      205.33     28.71 o
  -8   2  25      151.18      132.75     23.08 o
  -6   2  25        5.88      -10.85     36.83 o
  -4   2  25       11.89       16.43     26.94 o
  -2   2  25      177.14      232.85    112.07 o
   0   2  25      585.64      653.07     28.93 o
   2   2  25      318.26      344.92     26.44 o
   4   2  25       49.76       87.57     81.77 o
   6   2  25      130.52       90.44     66.73 o
   8   2  25       85.19      107.16     70.19 o
  10   2  25       68.05       75.04     38.02 o
 -15   3  25      376.07      346.07     48.54 o
 -13   3  25      399.41      461.60     44.72 o
 -11   3  25      560.02      569.95     46.50 o
  -9   3  25      988.98      922.14     51.11 o
  -7   3  25        8.96       43.92     29.64 o
  -5   3  25     2322.99     2481.84     66.91 o
  -3   3  25      299.04      272.77     33.81 o
  -1   3  25      337.41      405.52     36.74 o
   1   3  25      156.06      127.16     35.05 o
   3   3  25      332.74      333.82     38.51 o
   5   3  25      317.86      294.51     40.20 o
   7   3  25       17.50       57.06     33.90 o
   9   3  25      856.66     1003.69     57.59 o
 -14   4  25      920.79     1068.20     60.87 o
 -12   4  25       70.29      118.46     36.03 o
 -10   4  25      369.42      403.39     42.15 o
  -8   4  25       93.28       98.94     33.45 o
  -6   4  25      124.69      190.69     35.94 o
  -4   4  25      264.67      298.42     35.94 o
  -2   4  25     1868.46     1909.05     62.20 o
   0   4  25     2172.87     2201.79     67.26 o
   2   4  25      973.02      984.52     51.02 o
   4   4  25      418.77      341.19     46.05 o
   6   4  25      143.82      174.63     38.51 o
   8   4  25      636.68      846.80     55.10 o
  10   4  25       33.13      -63.00     63.00 o
 -15   5  25      342.30      334.53     52.98 o
 -13   5  25       68.43       48.45     55.81 o
 -11   5  25       95.81      125.56     36.12 o
  -9   5  25      287.22      352.99     39.31 o
  -7   5  25      138.10      144.99     35.23 o
  -5   5  25      404.31      469.85     41.08 o
  -3   5  25       42.73       15.88     30.17 o
  -1   5  25     1015.70     1017.17     50.85 o
   1   5  25      135.41      138.96     33.19 o
   3   5  25      512.38      504.19     47.12 o
   5   5  25      195.58      170.82     41.88 o
   7   5  25      323.01      347.31     45.88 o
   9   5  25       87.63       55.46     61.05 o
 -14   6  25      443.16      485.12     51.73 o
 -12   6  25      453.13      436.58     48.18 o
 -10   6  25      211.30      211.10     46.50 o
  -8   6  25       20.35       16.50     33.90 o
  -6   6  25      185.85      180.84     37.18 o
  -4   6  25      460.96      538.71     41.88 o
  -2   6  25      411.75      352.81     41.62 o
   0   6  25      978.95     1136.88     55.28 o
   2   6  25      933.80      907.94     53.24 o
   4   6  25      234.76      214.65     45.70 o
   6   6  25      452.54      480.06     46.41 o
   8   6  25       42.76      -43.92     59.54 o
 -13   7  25       47.30       11.27     56.35 o
 -11   7  25      520.24      504.55     51.38 o
  -9   7  25      385.21      426.73     44.55 o
  -7   7  25      935.70     1007.32     55.55 o
  -5   7  25      293.09      294.78     41.08 o
  -3   7  25      110.95       92.99     37.36 o
  -1   7  25      587.43      722.75     48.89 o
   1   7  25       44.68       79.51     37.00 o
   3   7  25      285.11      328.23     45.96 o
   5   7  25       16.16        3.37     56.08 o
   7   7  25      284.30      321.04     46.94 o
 -12   8  25       84.50       89.18     43.30 o
 -10   8  25       58.89      -14.20     59.81 o
  -8   8  25       35.43       58.74     39.22 o
  -6   8  25      239.01      317.76     37.45 o
  -4   8  25      178.04      175.07     40.82 o
  -2   8  25      224.18      204.45     39.58 o
   0   8  25      372.55      401.35     44.81 o
   2   8  25      463.40      468.52     47.30 o
   4   8  25      438.83      412.89     49.69 o
   6   8  25       85.20      109.59     42.15 o
  -9   9  25       37.76       98.67     36.12 o
  -7   9  25      120.45       59.45     40.29 o
  -5   9  25      126.79       83.23     40.37 o
  -3   9  25        1.97       36.91     45.61 o
  -1   9  25      524.84      434.00     52.00 o
   1   9  25       15.86      -31.15     57.15 o
   3   9  25      646.33      695.06     55.64 o
   5   9  25        0.94      -64.16     64.16 o
  -8  10  25        7.36       70.37     44.72 o
  -6  10  25       31.56       82.70     40.91 o
  -4  10  25      183.10      169.40     46.23 o
  -2  10  25      312.15      375.71     47.38 o
   0  10  25      369.73      424.86     54.13 o
   2  10  25      184.42      129.64     46.32 o
 -16   0  26       23.60       49.07     60.07 o
 -14   0  26      869.16      801.64     55.19 o
 -12   0  26       11.27       12.42     49.60 o
 -10   0  26     4010.60     3975.52     89.89 o
  -8   0  26     1572.80     1473.10     57.50 o
  -6   0  26     4299.09     4154.15     83.94 o
  -4   0  26       89.09       96.99     28.22 o
  -2   0  26      335.63      255.91     36.38 o
   0   0  26      142.30       83.94     31.32 o
   2   0  26       78.65      105.15     31.94 o
   4   0  26     1020.63     1051.16     53.86 o
   6   0  26      204.88      200.01     38.87 o
   8   0  26     2282.54     2078.63     76.13 o
  10   0  26       17.95      -58.92     58.92 o
 -15   1  26       11.19       56.03     33.30 o
 -13   1  26       75.43       84.34     39.93 o
 -11   1  26        0.65      -37.31     37.31 o
  -9   1  26        0.09      -19.20     56.48 o
  -7   1  26        3.52       11.02     30.99 o
  -5   1  26       19.41      -42.28     42.28 o
  -3   1  26       78.09       83.76     22.80 o
  -1   1  26       44.17        2.93     46.54 o
   1   1  26       27.37       50.69     63.62 o
   3   1  26      137.21      138.44     25.68 o
   5   1  26        0.36      -14.61     37.23 o
   7   1  26        7.32       55.40     26.86 o
   9   1  26        8.03      -22.88     41.47 o
 -16   2  26       16.01       48.30     33.86 o
 -14   2  26     1492.51     1590.55     49.49 o
 -12   2  26        4.86       -9.43     33.66 o
 -10   2  26     2284.28     2367.39     51.11 o
  -8   2  26      445.11      446.92     36.38 o
  -6   2  26     2417.53     2465.09     53.55 o
  -4   2  26      160.27      155.91     31.15 o
  -2   2  26      425.09      451.18     27.07 o
   0   2  26     1028.04     1096.33     36.62 o
   2   2  26       43.04       71.67     23.59 o
   4   2  26     1357.48     1382.65     41.69 o
   6   2  26       21.75      -17.49     29.46 o
   8   2  26     1530.16     1474.21     49.48 o
  10   2  26       47.69       62.41     32.72 o
 -15   3  26      256.44      239.14     48.18 o
 -13   3  26       73.64      129.73     39.31 o
 -11   3  26       41.31       43.21     52.00 o
  -9   3  26        0.07      -22.89     51.82 o
  -7   3  26      141.13       18.90     53.77 o
  -5   3  26       27.20       72.76     32.83 o
  -3   3  26       78.09      106.30     31.94 o
  -1   3  26       14.85       -2.57     46.50 o
   1   3  26      115.52       86.96     36.65 o
   3   3  26      171.30      292.65     37.71 o
   5   3  26       20.94      -15.17     51.11 o
   7   3  26       54.05       71.17     38.24 o
   9   3  26        2.06      -61.85     61.85 o
 -14   4  26      929.36      987.71     62.03 o
 -12   4  26       34.65       52.98     36.56 o
 -10   4  26     1548.76     1398.38     62.82 o
  -8   4  26       29.02       81.64     31.68 o
  -6   4  26     1373.18     1388.26     56.79 o
  -4   4  26       27.45       43.92     32.39 o
  -2   4  26      394.51      406.59     41.08 o
   0   4  26      443.56      523.98     47.92 o
   2   4  26        5.81      -48.18     52.53 o
   4   4  26      621.79      622.66     49.07 o
   6   4  26        3.12       13.04     52.71 o
   8   4  26      526.20      549.18     54.48 o
 -13   5  26       57.48       62.47     40.29 o
 -11   5  26       23.65       46.05     53.60 o
  -9   5  26       59.36      138.07     33.36 o
  -7   5  26      113.46       37.80     51.91 o
  -5   5  26      668.82      662.32     47.47 o
  -3   5  26      276.57      283.86     39.58 o
  -1   5  26      224.68      227.78     41.97 o
   1   5  26      241.17      275.26     39.93 o
   3   5  26      123.29      201.61     38.07 o
   5   5  26        0.10       16.24     50.76 o
   7   5  26       32.00       45.61     57.15 o
   9   5  26        9.70       26.89     56.52 o
 -12   6  26        3.63       -3.55     53.60 o
 -10   6  26      852.65      868.72     55.90 o
  -8   6  26       11.09      -47.92     47.92 o
  -6   6  26      756.40      738.37     49.60 o
  -4   6  26      183.60      251.21     40.46 o
  -2   6  26      519.92      550.96     46.32 o
   0   6  26      647.26      652.29     52.27 o
   2   6  26      142.84      106.57     40.46 o
   4   6  26      560.72      565.42     53.24 o
   6   6  26        3.06      -24.58     51.38 o
   8   6  26      129.58      136.83     45.17 o
 -11   7  26       35.09       39.49     58.83 o
  -9   7  26       54.31       47.21     62.47 o
  -7   7  26       71.36       94.77     38.69 o
  -5   7  26       94.90       65.40     39.22 o
  -3   7  26      256.18      256.89     40.55 o
  -1   7  26      430.85      505.53     44.37 o
   1   7  26      531.29      463.82     49.60 o
   3   7  26      231.04      155.11     44.28 o
   5   7  26        7.99      -54.31     54.31 o
   7   7  26        1.92       57.06     61.49 o
 -10   8  26       25.40      -11.00     42.24 o
  -8   8  26      702.83      709.88     56.26 o
  -6   8  26       28.06      -10.03     54.04 o
  -4   8  26      194.52      176.94     38.51 o
  -2   8  26        0.89      -13.04     52.71 o
   0   8  26      517.02      616.98     53.06 o
   2   8  26       52.59      -13.75     62.11 o
   4   8  26       76.74       75.96     41.08 o
  -9   9  26        0.09      -61.76     61.76 o
  -7   9  26        2.37      106.57     39.75 o
  -5   9  26       69.27       93.17     40.11 o
  -3   9  26       65.28       -6.92     58.21 o
  -1   9  26       86.04      105.06     43.30 o
   1   9  26      184.73      222.46     44.72 o
   3   9  26       18.84       20.50     41.08 o
  -6  10  26       11.91      100.45     39.93 o
  -4  10  26      401.77      448.82     54.39 o
  -2  10  26       15.35       -7.45     53.60 o
   0  10  26      313.31      364.08     49.16 o
 -15   1  27       13.57       29.34     40.09 o
 -13   1  27     1605.05     1741.91     63.36 o
 -11   1  27        2.23        1.44     34.61 o
  -9   1  27      512.95      508.31     31.73 o
  -7   1  27      165.57      142.16     24.58 o
  -5   1  27      783.71      789.30     32.07 o
  -3   1  27      727.07      777.75     31.02 o
  -1   1  27       40.34       52.60     24.43 o
   1   1  27     1985.90     1888.63     46.87 o
   3   1  27      500.14      527.76     31.29 o
   5   1  27      962.93      918.38     62.56 o
   7   1  27       46.69       31.70     30.76 o
   9   1  27      501.67      452.53     37.08 o
 -14   2  27       16.41       21.29     42.44 o
 -12   2  27        1.60       24.88     71.57 o
 -10   2  27       97.24       70.51     33.14 o
  -8   2  27      480.33      481.68     36.91 o
  -6   2  27      761.69      714.45     34.18 o
  -4   2  27      141.57      195.83     62.25 o
  -2   2  27      233.35      240.65     38.42 o
   0   2  27      518.93      570.02     33.28 o
   2   2  27      451.39      414.02     40.69 o
   4   2  27        4.02       43.72     59.59 o
   6   2  27        0.10       23.84     31.46 o
   8   2  27       11.02      -23.60     68.10 o
 -15   3  27       51.35        9.49     42.42 o
 -13   3  27      677.25      692.76     54.75 o
 -11   3  27       93.02       31.94     55.10 o
  -9   3  27      817.21      851.06     51.29 o
  -7   3  27       11.07      -46.85     46.85 o
  -5   3  27      670.91      681.49     45.96 o
  -3   3  27      416.47      456.72     41.35 o
  -1   3  27      181.09      259.28     33.36 o
   1   3  27      428.86      398.60     44.37 o
   3   3  27      158.86      108.08     35.58 o
   5   3  27      476.88      550.78     47.12 o
   7   3  27       33.33      -17.21     56.08 o
   9   3  27      478.80      460.71     53.06 o
 -14   4  27       59.19       81.81     44.46 o
 -12   4  27        0.83      -47.83     52.71 o
 -10   4  27       30.05        9.49     56.70 o
  -8   4  27      128.05      195.13     35.32 o
  -6   4  27      467.29      443.41     44.28 o
  -4   4  27      721.74      750.88     48.09 o
  -2   4  27      769.00      732.07     48.45 o
   0   4  27     1826.50     1950.58     68.77 o
   2   4  27      117.24      115.62     36.47 o
   4   4  27       12.68       34.61     51.64 o
   6   4  27       23.05       45.79     36.29 o
   8   4  27        1.59      -63.09     63.09 o
 -13   5  27      314.97      286.35     47.56 o
 -11   5  27       13.60       -6.83     53.68 o
  -9   5  27      831.06      902.88     55.73 o
  -7   5  27       18.40       25.64     38.07 o
  -5   5  27      713.88      670.13     50.85 o
  -3   5  27       86.68       89.71     36.74 o
  -1   5  27      404.27      550.60     42.77 o
   1   5  27      268.61      262.04     40.91 o
   3   5  27      116.68      107.55     39.04 o
   5   5  27      155.64      136.74     42.68 o
   7   5  27       10.23        3.64     59.99 o
 -12   6  27       27.18       51.29     53.33 o
 -10   6  27       98.55      182.88     43.04 o
  -8   6  27      329.24      358.76     43.39 o
  -6   6  27      528.59      479.97     48.80 o
  -4   6  27      424.14      451.75     45.96 o
  -2   6  27     1500.09     1607.80     65.40 o
   0   6  27      965.74     1002.44     56.17 o
   2   6  27      412.17      452.28     46.94 o
   4   6  27        0.21      -58.39     58.39 o
   6   6  27       26.58       21.83     51.20 o
 -11   7  27       16.87       33.28     56.17 o
  -9   7  27      700.32      736.15     56.97 o
  -7   7  27       85.73      149.61     38.24 o
  -5   7  27      365.13      408.72     45.96 o
  -3   7  27       29.47       59.19     35.05 o
  -1   7  27      704.12      767.74     54.48 o
   1   7  27       76.83       43.13     55.19 o
   3   7  27      313.50      303.21     47.47 o
   5   7  27      156.37      178.18     43.92 o
 -10   8  27      121.89      116.69     43.57 o
  -8   8  27      347.39      295.58     51.11 o
  -6   8  27      303.86      266.29     45.34 o
  -4   8  27      210.84      108.61     44.55 o
  -2   8  27      228.88      206.93     42.86 o
   0   8  27      453.35      528.06     51.11 o
   2   8  27       38.73      -49.96     61.58 o
   4   8  27       12.39       37.45     55.55 o
  -7   9  27      213.00      202.94     49.60 o
  -5   9  27      103.13      148.90     43.48 o
  -3   9  27       22.47       14.38     60.25 o
  -1   9  27      466.11      523.89     53.15 o
   1   9  27        1.76       33.45     53.42 o
  -4  10  27      184.60      186.26     49.60 o
  -2  10  27      248.33      172.68     51.47 o
 -14   0  28     1277.81     1254.54     65.58 o
 -12   0  28        5.85        9.94     52.09 o
 -10   0  28     1283.71     1272.82     59.63 o
  -8   0  28        3.90       40.20     42.95 o
  -6   0  28       24.95       39.84     30.97 o
  -4   0  28      177.52      239.14     33.36 o
  -2   0  28      146.00      158.57     33.01 o
   0   0  28     1386.71     1408.50     59.19 o
   2   0  28      332.62      316.34     41.44 o
   4   0  28     1990.61     1915.18     71.17 o
   6   0  28       39.83      -29.73     55.19 o
   8   0  28      835.29      786.73     59.54 o
 -15   1  28        5.41      -42.42     42.42 o
 -13   1  28       37.87       37.58     51.87 o
 -11   1  28        3.44      -13.93     35.80 o
  -9   1  28       70.09       34.95     40.82 o
  -7   1  28       57.10       18.89     26.48 o
  -5   1  28       67.12       27.45     35.46 o
  -3   1  28        1.05       -5.70     55.19 o
  -1   1  28        1.19       67.71     21.26 o
   1   1  28        5.57       47.19     51.47 o
   3   1  28       84.90       46.39     43.88 o
   5   1  28       25.54       23.74     50.22 o
   7   1  28        3.98       46.97     29.65 o
   9   1  28       10.77      -45.31     45.31 o
 -14   2  28     1166.19     1167.34     47.64 o
 -12   2  28        1.57      -30.08     36.67 o
 -10   2  28     1242.60     1279.92     42.92 o
  -8   2  28        1.06       -3.63     34.20 o
  -6   2  28      751.65      698.45     34.26 o
  -4   2  28      851.14      791.70     34.67 o
  -2   2  28       94.82       51.28     43.13 o
   0   2  28     2075.35     2053.90     48.84 o
   2   2  28       76.02       84.85     25.19 o
   4   2  28      724.83      774.23     37.23 o
   6   2  28       52.20      -21.83     43.66 o
   8   2  28      612.74      701.31     95.97 o
 -13   3  28        0.03        3.55     55.19 o
 -11   3  28      194.24      201.87     40.55 o
  -9   3  28        8.68      -42.95     52.44 o
  -7   3  28      578.68      563.03     48.01 o
  -5   3  28      539.14      548.03     45.70 o
  -3   3  28       78.00      156.53     34.70 o
  -1   3  28       82.05      132.84     33.36 o
   1   3  28       60.94       80.31     35.76 o
   3   3  28       10.67       66.11     33.10 o
   5   3  28        5.21       29.64     53.77 o
   7   3  28       51.52       -3.55     59.72 o
 -14   4  28      797.01      817.87     59.45 o
 -12   4  28       17.51       52.44     37.62 o
 -10   4  28      580.58      511.38     52.18 o
  -8   4  28        7.12      -21.56     54.75 o
  -6   4  28      198.36      255.38     40.91 o
  -4   4  28      463.05      517.50     45.34 o
  -2   4  28      106.66      134.43     35.85 o
   0   4  28     1389.85     1367.94     63.89 o
   2   4  28        1.28      -15.35     50.14 o
   4   4  28      627.51      655.67     51.20 o
   6   4  28        6.63       38.51     37.36 o
   8   4  28      510.53      555.31     56.26 o
 -13   5  28        0.27      -37.54     56.08 o
 -11   5  28        1.15        0.00     50.49 o
  -9   5  28      167.60      161.94     43.39 o
  -7   5  28      793.15      753.27     51.64 o
  -5   5  28      968.36      965.88     57.77 o
  -3   5  28       44.66       20.94     50.93 o
  -1   5  28        0.81       30.26     48.45 o
   1   5  28      198.25      226.36     40.64 o
   3   5  28       76.10       99.92     38.07 o
   5   5  28       36.51        3.46     54.84 o
   7   5  28      152.62      187.85     45.70 o
 -12   6  28       25.26      -52.44     63.27 o
 -10   6  28      350.55      322.46     45.34 o
  -8   6  28      611.42      664.98     54.57 o
  -6   6  28      117.17      100.89     39.13 o
  -4   6  28      503.39      564.27     49.25 o
  -2   6  28       93.01       40.91     52.35 o
   0   6  28      324.47      386.35     45.96 o
   2   6  28        2.17       29.99     49.25 o
   4   6  28      386.32      401.97     47.56 o
   6   6  28       53.38       41.26     59.45 o
 -11   7  28       39.39      126.54     41.44 o
  -9   7  28       63.33       42.86     43.48 o
  -7   7  28      246.42      350.42     43.75 o
  -5   7  28      244.84      229.65     44.46 o
  -3   7  28        6.38      -56.08     56.08 o
  -1   7  28       19.39       13.31     58.65 o
   1   7  28        6.54      -41.08     57.50 o
   3   7  28        3.66      -46.41     58.57 o
   5   7  28       68.95       49.16     60.87 o
  -8   8  28      466.17      480.86     53.33 o
  -6   8  28        7.31       26.62     38.78 o
  -4   8  28      175.95      213.05     46.14 o
  -2   8  28       94.17       10.47     57.68 o
   0   8  28       79.54      149.25     43.30 o
   2   8  28      143.38      268.25     39.84 o
  -7   9  28       97.40       38.16     43.13 o
  -5   9  28       57.59      124.76     38.16 o
  -3   9  28      129.11      195.75     43.75 o
  -1   9  28       36.19       98.67     41.79 o
   1   9  28       12.29      -53.42     57.32 o
 -13   1  29      806.48      840.98     42.12 o
 -11   1  29      204.99      208.80     28.58 o
  -9   1  29      431.94      437.52     30.55 o
  -7   1  29       76.69       90.90     24.28 o
  -5   1  29       83.79       31.93     52.93 o
  -3   1  29      937.37      942.73     36.76 o
  -1   1  29       56.58      -18.64     35.11 o
   1   1  29     1505.11     1441.65     45.99 o
   3   1  29        4.33       25.14     34.57 o
   5   1  29      282.90      257.84     31.18 o
   7   1  29      104.46       94.00     34.94 o
 -14   2  29       47.09       54.64     44.48 o
 -12   2  29       54.23      -27.97     43.44 o
 -10   2  29      324.44      309.34     35.58 o
  -8   2  29      397.85      460.10     30.90 o
  -6   2  29      142.78      150.65     33.76 o
  -4   2  29       50.39      -12.83     46.05 o
  -2   2  29      254.09      274.91     27.80 o
   0   2  29      136.69      191.58     30.87 o
   2   2  29        3.21        4.68     32.94 o
   4   2  29       90.70      219.50     28.38 o
   6   2  29       67.12       40.44     40.31 o
   8   2  29       23.56       -7.42     46.11 o
 -13   3  29      699.36      676.16     59.45 o
 -11   3  29       19.67       27.15     50.85 o
  -9   3  29      397.38      400.20     46.85 o
  -7   3  29      468.30      445.63     47.56 o
  -5   3  29        4.41       20.76     33.36 o
  -3   3  29      952.50     1039.62     57.41 o
  -1   3  29       24.83      141.18     31.50 o
   1   3  29     1009.29     1072.54     57.59 o
   3   3  29       36.42       35.49     37.00 o
   5   3  29      447.84      437.29     49.60 o
   7   3  29       42.24       83.68     41.62 o
 -12   4  29       94.60      122.81     38.42 o
 -10   4  29      167.50      210.92     39.13 o
  -8   4  29     1039.16      979.64     58.12 o
  -6   4  29      402.84      393.99     42.06 o
  -4   4  29      205.60      282.44     41.88 o
  -2   4  29      119.97      178.45     35.49 o
   0   4  29       99.16      -21.65     59.54 o
   2   4  29       30.68       37.00     34.96 o
   4   4  29        1.30      -57.86     57.86 o
   6   4  29       14.73       10.91     55.46 o
 -11   5  29        4.55       10.83     47.83 o
  -9   5  29      498.35      423.71     50.31 o
  -7   5  29       59.07        6.48     56.35 o
  -5   5  29      294.05      255.56     43.21 o
  -3   5  29      144.97      165.85     39.93 o
  -1   5  29       75.56       56.97     57.94 o
   1   5  29      346.38      327.52     43.30 o
   3   5  29       16.26      -54.13     54.13 o
   5   5  29      253.85      315.63     46.85 o
 -10   6  29      282.32      231.78     45.52 o
  -8   6  29      602.93      554.68     53.51 o
  -6   6  29      531.18      439.33     48.09 o
  -4   6  29       12.52        0.00     53.77 o
  -2   6  29       54.94       75.34     35.58 o
   0   6  29       46.42       78.53     38.33 o
   2   6  29       19.77       74.54     36.56 o
   4   6  29        7.98        9.14     39.40 o
  -9   7  29      370.87      381.47     50.40 o
  -7   7  29       11.50        0.00     55.55 o
  -5   7  29      453.65      464.62     51.29 o
  -3   7  29      146.40       80.57     42.33 o
  -1   7  29      105.16      100.36     43.21 o
   1   7  29      127.84      106.66     42.68 o
   3   7  29      183.39      242.96     44.01 o
  -8   8  29      483.07      547.50     52.35 o
  -6   8  29      178.77      231.51     43.39 o
  -4   8  29      139.07      115.80     46.23 o
  -2   8  29       58.55       43.48     40.20 o
   0   8  29      110.45       84.74     44.19 o
   2   8  29        0.06       26.62     62.03 o
 -12   0  30       65.58       46.05     54.31 o
 -10   0  30       29.28       39.66     49.34 o
  -8   0  30      204.26      186.43     41.79 o
  -6   0  30       63.18       18.10     48.98 o
  -4   0  30      755.41      764.46     51.73 o
  -2   0  30        2.38       40.11     32.21 o
   0   0  30     2165.86     2139.94     74.09 o
   2   0  30        5.50        3.19     52.18 o
   4   0  30      177.24      164.69     42.06 o
   6   0  30       26.33       36.12     51.29 o
 -13   1  30      164.86      208.25     35.09 o
 -11   1  30       11.96       23.55     37.76 o
  -9   1  30       41.95       41.47     29.78 o
  -7   1  30      222.90      228.09     33.10 o
  -5   1  30       42.33       69.21     56.17 o
  -3   1  30       36.41       56.95     26.02 o
  -1   1  30        9.60       45.44     48.94 o
   1   1  30       29.16      137.27     61.45 o
   3   1  30        9.65       -4.34     36.53 o
   5   1  30       49.80       80.76     31.42 o
   7   1  30        4.17       38.72     31.48 o
 -12   2  30      327.86      297.30     34.03 o
 -10   2  30      347.86      341.75     33.15 o
  -8   2  30      585.70      580.08     58.12 o
  -6   2  30       22.90       50.43     39.09 o
  -4   2  30      954.36      934.24     40.00 o
  -2   2  30      197.88      195.42     59.63 o
   0   2  30     1295.57     1312.74     59.45 o
   2   2  30       57.41       36.27     31.04 o
   4   2  30      313.89      369.28     65.66 o
   6   2  30        3.08      -15.66     39.64 o
 -13   3  30       68.67       18.99     63.62 o
 -11   3  30       46.14      -14.11     59.54 o
  -9   3  30      129.59      151.38     40.55 o
  -7   3  30      253.78      241.72     43.75 o
  -5   3  30      299.67      229.11     41.62 o
  -3   3  30        3.96       52.27     52.62 o
  -1   3  30       65.76       60.69     35.41 o
   1   3  30        1.54       46.59     37.71 o
   3   3  30      137.94      153.33     43.13 o
   5   3  30       34.90       62.82     43.48 o
 -12   4  30       69.30       71.08     40.55 o
 -10   4  30       36.82       -7.01     50.58 o
  -8   4  30      394.04      386.71     47.38 o
  -6   4  30        7.81       16.06     51.02 o
  -4   4  30      876.06      941.66     53.42 o
  -2   4  30        0.60      -53.95     53.95 o
   0   4  30      982.11      999.87     59.28 o
   2   4  30        6.74       43.84     51.64 o
   4   4  30      342.15      423.53     47.92 o
   6   4  30       19.04       55.19     41.62 o
 -11   5  30       27.43       33.54     41.08 o
  -9   5  30       44.63       17.66     41.08 o
  -7   5  30      259.30      270.55     44.19 o
  -5   5  30      135.48      225.83     39.13 o
  -3   5  30        9.78      -19.61     54.39 o
  -1   5  30        0.02       29.82     35.58 o
   1   5  30       46.18       54.57     58.30 o
   3   5  30       75.66       25.02     63.18 o
   5   5  30      219.82      162.74     50.85 o
 -10   6  30        9.26       86.34     37.00 o
  -8   6  30      684.48      791.70     58.48 o
  -6   6  30        1.31      -20.85     51.02 o
  -4   6  30      348.56      382.54     49.87 o
  -2   6  30       17.86       99.29     36.20 o
   0   6  30      177.75      164.07     45.34 o
   2   6  30       89.83       36.20     58.57 o
   4   6  30      132.20      176.94     44.10 o
  -9   7  30       34.76      -58.48     58.48 o
  -7   7  30       95.96       29.46     61.32 o
  -5   7  30      200.83      217.58     44.55 o
  -3   7  30       58.65       53.60     58.39 o
  -1   7  30        1.02       -3.64     52.98 o
   1   7  30       80.38       57.50     43.13 o
  -6   8  30       82.52       38.16     61.05 o
  -4   8  30      223.17      206.84     47.92 o
  -2   8  30       68.37      113.05     43.30 o
 -13   1  31      351.43      385.44     52.98 o
 -11   1  31      116.58      144.96     28.39 o
  -9   1  31       68.34       21.79     37.87 o
  -7   1  31      723.58      670.12     37.30 o
  -5   1  31       14.47       50.05     24.19 o
  -3   1  31      505.83      505.03     61.94 o
  -1   1  31       34.72      -13.55     37.63 o
   1   1  31     1093.73     1136.64     42.81 o
   3   1  31        1.89      -37.04     37.04 o
   5   1  31       45.78       63.99     33.01 o
 -12   2  31        0.03       33.57     39.48 o
 -10   2  31       17.69        0.10     38.11 o
  -8   2  31       96.05       48.24     34.09 o
  -6   2  31       15.49      -35.63     35.63 o
  -4   2  31       28.62        7.00     31.40 o
  -2   2  31        0.80       14.24     34.26 o
   0   2  31        6.77      -16.77     34.23 o
   2   2  31       12.40       35.62     30.83 o
   4   2  31       10.42       59.44     40.95 o
   6   2  31       32.87       33.14     33.37 o
 -11   3  31       48.22       54.84     56.26 o
  -9   3  31      144.40      193.44     40.55 o
  -7   3  31      558.41      555.04     51.11 o
  -5   3  31       18.46       12.96     47.92 o
  -3   3  31      509.89      473.94     51.20 o
  -1   3  31        3.71      -29.28     50.76 o
   1   3  31      618.54      649.45     52.27 o
   3   3  31        0.60      -24.67     53.68 o
   5   3  31       91.91      160.79     40.02 o
 -10   4  31       47.29      -18.19     55.73 o
  -8   4  31      189.40       81.37     45.70 o
  -6   4  31       11.17       46.94     50.22 o
  -4   4  31       61.97       67.71     39.22 o
  -2   4  31       84.15       59.63     37.89 o
   0   4  31      105.83      128.67     41.17 o
   2   4  31      136.96      177.56     42.15 o
   4   4  31       23.67      -16.68     42.95 o
  -9   5  31      111.32       40.20     59.90 o
  -7   5  31      312.67      323.17     44.46 o
  -5   5  31       14.17       10.29     52.89 o
  -3   5  31      575.63      366.92     54.66 o
  -1   5  31        2.97      -24.14     51.38 o
   1   5  31      328.46      364.35     49.07 o
   3   5  31       59.41       55.73     42.68 o
  -8   6  31      135.00      157.68     46.59 o
  -6   6  31       53.52       46.85     50.85 o
  -4   6  31        1.62       31.94     53.24 o
  -2   6  31       12.31       46.32     52.44 o
   0   6  31       45.03       27.24     39.93 o
   2   6  31       94.08       30.08     64.07 o
  -7   7  31       84.86      144.73     42.95 o
  -5   7  31      188.28      205.07     45.08 o
  -3   7  31      158.05      241.09     43.75 o
  -1   7  31       22.99       33.72     59.19 o
 -12   0  32      501.54      457.87     54.48 o
 -10   0  32       30.56       56.97     58.30 o
  -8   0  32     2435.51     2394.88     83.15 o
  -6   0  32       20.15        6.57     51.73 o
  -4   0  32      432.13      482.45     49.96 o
  -2   0  32        6.76      -42.24     56.26 o
   0   0  32     1128.90     1254.10     63.98 o
   2   0  32       38.58       41.53     38.42 o
   4   0  32       35.52       25.56     54.57 o
 -11   1  32        3.96        6.67     28.12 o
  -9   1  32       13.51       12.15     40.03 o
  -7   1  32        0.39       -2.45     42.64 o
  -5   1  32       44.93       -6.18     38.01 o
  -3   1  32       34.61       41.15     52.80 o
  -1   1  32        3.52       40.00     28.92 o
   1   1  32      190.99      302.67     90.07 o
   3   1  32       29.18       -2.87     39.18 o
   5   1  32        0.70      -15.23     70.01 o
 -10   2  32        4.04       36.80     26.70 o
  -8   2  32      821.61      772.66     41.97 o
  -6   2  32       51.51        4.81     38.21 o
  -4   2  32      205.42      232.49     29.34 o
  -2   2  32       10.29       28.06     35.88 o
   0   2  32      581.86      629.26     41.40 o
   2   2  32       88.69       75.30     83.37 o
   4   2  32      147.14      213.37     31.08 o
 -11   3  32        2.17       33.99     54.31 o
  -9   3  32        0.19       89.45     35.67 o
  -7   3  32       40.50       22.36     41.97 o
  -5   3  32        8.47      -10.12     53.15 o
  -3   3  32        3.15       20.05     55.02 o
  -1   3  32       81.23       72.94     39.93 o
   1   3  32      105.38      127.69     45.79 o
   3   3  32      195.54      228.85     47.03 o
 -10   4  32        8.37       45.08     38.24 o
  -8   4  32      544.40      561.87     56.35 o
  -6   4  32       20.35      -24.40     56.52 o
  -4   4  32      449.43      384.93     49.51 o
  -2   4  32       32.20       31.06     53.15 o
   0   4  32       96.59       79.33     43.48 o
   2   4  32       88.87       69.48     41.88 o
  -9   5  32        8.88       77.38     37.54 o
  -7   5  32       12.88       18.19     37.98 o
  -5   5  32        8.82       17.84     46.85 o
  -3   5  32      155.21      134.79     42.24 o
  -1   5  32       22.01       43.13     35.49 o
   1   5  32      188.79      253.07     44.99 o
  -6   6  32       42.36      -59.63     60.78 o
  -4   6  32      222.75      254.14     47.74 o
  -2   6  32       88.80       22.18     60.78 o
   0   6  32       72.02       56.52     59.45 o
 -11   1  33      148.88      139.42     32.60 o
  -9   1  33      145.63      137.63     66.02 o
  -7   1  33      619.67      717.21     39.21 o
  -5   1  33       47.53       36.04     30.42 o
  -3   1  33      470.37      452.92     34.66 o
  -1   1  33       72.08       78.14     26.93 o
   1   1  33       40.35       44.07     35.54 o
   3   1  33      230.63      253.10     78.13 o
 -10   2  33       21.54       61.06     31.57 o
  -8   2  33      114.45       80.80     39.40 o
  -6   2  33       35.67      -23.38     41.08 o
  -4   2  33        1.65      -37.17     37.17 o
  -2   2  33       11.97       -1.16     37.72 o
   0   2  33      101.44      125.69     52.04 o
   2   2  33       62.86       71.46     30.02 o
  -9   3  33        6.05        7.45     52.53 o
  -7   3  33      645.71      607.30     55.28 o
  -5   3  33        0.52       -7.01     54.13 o
  -3   3  33      277.96      316.43     46.59 o
  -1   3  33       21.35       -3.55     57.50 o
   1   3  33      296.60      313.95     49.07 o
   3   3  33       44.60       99.21     42.24 o
  -8   4  33        6.38       22.36     57.77 o
  -6   4  33       44.88       54.39     61.23 o
  -4   4  33       39.69       35.85     56.61 o
  -2   4  33      104.34      131.33     43.04 o
   0   4  33      107.37       93.70     40.11 o
   2   4  33       22.26       51.47     41.08 o
  -7   5  33      269.97      375.97     46.59 o
  -5   5  33        7.11      -18.55     52.27 o
  -3   5  33      226.55      204.98     47.56 o
  -1   5  33       31.95       29.90     54.48 o
  -8   0  34      470.63      409.60     54.57 o
  -6   0  34        2.63        3.55     56.17 o
  -4   0  34      114.61        3.55     58.21 o
  -2   0  34       22.84       35.58     53.42 o
   0   0  34       11.48       21.83     56.97 o
   2   0  34      484.48      564.18     52.62 o
  -9   1  34       16.95       15.86     46.01 o
  -7   1  34       11.71        7.09     44.14 o
  -5   1  34        0.03       39.36     36.34 o
  -3   1  34       19.98       50.43     31.11 o
  -1   1  34        5.11       22.32     38.63 o
   1   1  34       13.46       46.13     30.47 o
  -8   2  34      685.41      765.05     39.16 o
  -6   2  34       19.39       94.95     57.99 o
  -4   2  34      153.76      161.49     29.93 o
  -2   2  34      241.45      283.74     66.64 o
   0   2  34       46.02       23.92     44.45 o
  -7   3  34       21.04       37.27     41.44 o
  -5   3  34      149.10       18.28     66.37 o
  -3   3  34       58.33       -7.28     65.49 o
  -1   3  34       14.48      -11.09     61.05 o
   1   3  34       96.69       68.50     43.75 o
  -6   4  34       53.14       -7.54     57.41 o
  -4   4  34        3.62       -3.73     55.46 o
  -2   4  34      206.10      178.18     48.54 o
  -7   1  35      477.74      451.03     64.20 o
  -5   1  35        7.28       44.47     38.56 o
  -3   1  35       48.14       78.10     34.25 o
  -1   1  35      139.15      147.49     31.10 o
  -6   2  35       31.35       -4.49     43.35 o
  -4   2  35        5.71       22.45     38.80 o
  -2   2  35       26.15       53.73     62.96 o
  -5   3  35       75.25       93.26     43.30 o
  -3   3  35       40.96        7.63     59.90 o
 
